# Supplementary material for: Genome-Wide Identification and Expression Analysis of the GRAS Gene Family and Their Responses to Heat Stress in Cymbidium goeringii
Source: Int J Mol Sci. 2024 Jun 8;25(12):6363. doi: 10.3390/ijms25126363 (PMC11204107; doi:10.3390/ijms25126363)
Supplement: Supplementary file 1 [file ijms-25-06363-s001.zip]

Archive with 1 entries (1 files):
- SupplementaryTable.xlsx
