# Supplementary material for: Genome-Wide Identification and Expression Analysis of the GRAS Gene Family and Their Responses to Heat Stress in Cymbidium goeringii
Source: Int J Mol Sci. 2024 Jun 8;25(12):6363. doi: 10.3390/ijms25126363 (PMC11204107; doi:10.3390/ijms25126363)
Supplement: Supplementary file 1 [file ijms-25-06363-s001.zip › SupplementaryTable.xlsx]

## Sheet: Table S1
Table S1 The physicochemical properties of 54 GRAS genes in C.goeringii
Gene name	Gene ID	Chromosome	Protein sequence	aa	mw	pI	II	AI	GRAVY
CgGRAS1	GL15201	Chr02	MMNKNFHDSNETSQKFYLKSSDDDETPIPEPSFLPSQKSLGSESHEDSEI FSDIVLSYISQILMEEDGDEKVDMLQEHPALLAAEKGFLDILAETQSSSS SSSSSISSDHRSPTSNRSCCNSSDDSLSPQGRDSSLSDILVNGTGLRNWH LNPGIEKPRQIIPNHHNLAATSSPATASATRKNAHFSDDDLEAEQGRTFK QSALYLDSDVPPELFDFLLHKECKLEKTVVPNSSSNASRKSRRKKKLDKT DTVDLNFLLLQCAEAVSNNELHRANSLLIQIRQSSSPFGDAEQRIAHSFA NGLEARLTGGTGSRNYYYPATLPSLADKLKAHQMYVAAAPFKKISHFFAH QTILNASENAARLHIIDFGIYHGFMWPCFMQRISTRPGGPPR…	630	71448.3	6.15	51.78	77.92	-0.57
CgGRAS2	GL13684	Chr02	MPNIPNCSIDGDLATSSFSHSFIVVVSAFALWPLPLFLHMMLMSGVAEEV SSSATSSPLLSFMSISPTALGSPYSPWLRELKSDERGLFLIHLLLNCANH VAAGNLEQANAFLEHISLLASPEGDTMQRIASYFTEALARRLLRSWPGLY RALNPVAAEASTTAAARRLFLDLCPFLRLSFLVSNQAILEAMEGEKVVHV VDLGGTDPAQWLALLQGLACRPEGPPHLRITAVSEHKDHLLHTASVLSKE AERLDIPFQFNAIVSKLDALNVESLRVKTGEAVAISSVLQLHSLLASDDI APIRKFFPFKSAGTVGELLDKDQGSDSSSSPFNLVPSAKMETFLASLWSL SPKIMVVTEQESNHNGSSLNERFMEALNFYAAMFDCLESTLP…	495	54999.4	5.86	51.49	94.24	0.038
CgGRAS3	GL31713	Chr02	MASGYPGRDDIWGALRFGVESTGGLLKRSLTTEQEAQNAVFVRSVKQKNH VGSPISFLSPTSIQSSLSSASSLRGHGNLKVSCWSFPAAIPVEPEKKSTI TSRLQQLERQLFDDEDDEFSMSNGSAMANSEWSETMQKLISSQKPLSNSP TSSSSSSSSSLAASSRQMLLDTATAISVGNLDSAAANLSFLKSAANKLGS PEQRLTAMMVTALALRINPRDPATLAVTSDIFTPEHLTSSQMLYEASPCF KLALMTANLAILEATNEHPKIHIIDFDVGQGLQLASLLHSLAERHRHLSV KITAFCDPSFPFNSLAGNLSLVGDRLAKLAEGLGIVLTFSIVNRRITELD RAALNCEEEEVLVVNFAFLLSRIADESVSPANPRDELLRRVK…	535	57800.8	6.58	46.62	89.78	-0.088
CgGRAS4	GL12745	Chr02	MAAHLLHCPSKRTHEMNDNDEAMALRILNNVTPIPRFIHFTLNERLLTAF EGKERVHIIDFDIKQGLQWPSLLHSLASRPNPPTHVRVTGIGESKQELQD TGTRLAGLAQALKLPFEFHSVVDRIEDVRLWMLHVKEKECVAVNCVLHLH RALYDNNHIVLMDLLGLIRSTNPSIVLMAETEAEHNELRWEKRFANALKY YSVVFDLLDYSFIGNSASRLKIEEMFARKIRNLVAHEGVERVEGMKHLTS GEG	253	28996.4	6.57	40.79	100.2	-0.221
CgGRAS5	GL09835	Chr02	MRGMPFNLSGKGALEAIAAQILGEEDKGGTLWSRSSHRKKKGEVLEPRSV LYQRRSPSPPTSTSTLSSSLSGGGGGGGGGGGGGSTDTGGVAAISENPSQ RKEEWATELHPIAGSLEMSGIVGGGDKCGIGADDWETMLSASAASPNQEQ TFLRWIMGDIDDPSTASQHHHYDQFSSQAPPVEFDAGIAGSSFGLVDPLF GFESIGGIAGATTSSGGFYQSSRNVDVKNAIFTSSPPGMTFFQEPPEEKP QILGPNLFLQAKTPNPALFLPSSSFAAATEQHQTSSLFPPHLKRNHSMPN DPAYQIPAVLSGQLMPAPYQLQQRLMKSRPSIAGEDAATATAMVLQQHQA LVDQLFKAAELVEAGNFISAHGILARLNHQLSSPLGKPLLRS…	770	83679.9	6.38	58.22	84.43	-0.116
CgGRAS6	GL12430	Chr03	MQGEVGEDLLSLRLSVGSAYHFEPTKKRKRIDEPNDKNIMVLHQARDRMI RFGCSRHGMGDDKGFQLVRLLLLCATAVDRNDLSSSTDLLRQLYRNVSLS GNPIQRVTAHFTDGLMARFITKNSSFYSSIMADPSPADVFSAFTSFFLAS PYYQFAHFTANQAIFEAFEEDEHWNGGCLHVIDFDVSYGLQWPSLIQSLS EKATNQKPISLLITGFGKNMEELRDTEKRLSSFASGFRNLFFEFEGRLRG EKGQEEIQVKKNATVAVNLVFYLHTLKNYSDIYATLMQINTLNPSVVTLV EKEGSRGNHSGFMSRLMESLQYFAAMFDSLDDCLPARNKERLRIEKNHLG REIRNAVAVKDEEEKGCIYEGLETWKTAMERYRFEGVRMSSR…	449	51099	7.22	37.28	77.57	-0.399
CgGRAS7	GL20606	Chr03	MADVADLYYCGYNTAAATNVGWPNWSPVVGWLPNSPEEDLHDVKEAMVWK CSDDYIPDESSPETLDHWSSSTVSNTTFSSAAATPPEEPPKPSTAGEINK RVRLFHLLIAAAEALAGDQKSHELSKVILARLKELLPTPASGSGTERLIA HFAKALHRLLVDGEPEGNCSDIDNTAVTAASQLFQDTSPYVNFGHFTANQ AIIEAVGGERRVHIVDFDIMEGAQWAPLMQAFVSRKDGPPPSHVKITAVT AGRKSASAAVQETGRMLAAFAASIGLPFSFAQCRLDRDGCFRPAALKVLR GEAIVFNCALHAPHHKHHSPASIRSFLSSAAEFGAKLVTVVEEEGSATAA AGNVGFLSWFMEELQRYSTMWDALETGFPKHNWAREMVENVV…	486	53123.9	5.43	42	77.82	-0.208
CgGRAS8	GL13215	Chr04	MVMDRGVHELSGVDGLSCEDLFTYQNPMESRGLKMNYPQPSVMDSSNLHG SKFDASQLFPVQNNVHEHKFGAAVPNINQINHASYPTSGLGSVSNGNPTS TSRRSHEGDYPEDSEIFSDIVLSYISRILMEEDVDEKINPFNQEKSALQA TEKPFYDILGQQYPPPSPVNSFLHEYNRLESPEETSSSYGVLSGESCSSG VVDPSWTQDSSEIHQFTFSSSSVGSVDPLAVPSLLIESQPAWQFKRGMEE AQKFLPSENKLVMDVNSKNFGLNYDLKEKGIIFDAKYKFQKEQPFSIFGS RGRKKPQIEDLDLQEGRSIKQSAMSSDDVVRSEMFDKVLLCQGIKKCGEK KMNDHHVVMNNGANKSCQNVRKGRSKRQQKKDVVDLRTLLIH…	762	86604.8	6.85	52.07	75.33	-0.53
CgGRAS9	GL17080	Chr04	MTSILSCWDIEKQAFFLGGQCIPFTPDEVTVIAGMPNRGEKVLWNIGNVL SVRSALPVRKPLKSILKVNAVNEQYDDEVVMSNEPNLGKLLGTTVQNETK AYALYCDYAHQAGFSVQKDHTSYWPNSKKLKSKEFLYAKVGRKKSVSLNS LTKFQKIDTRTSCPAMIRFSIDLEGNWMVKKYIESHNHSLTKPADLHLLR SHRCISDEKASVLKTRMGLLCANYMSKDSIAAEDFNYSDFPFFEHNNFAE SPLYSSQSYENVSQESSELLSDLVLDYISQMLLEEDVDDKYDMLESHPDL EATEKPFYELIGEKYPSSPDQFSLHSSSNPESPDSNRSHNSNSSGIHSDS SEFPEYQNHLIPGGEGEILFKTFSTFEFEKGIEEAKKFPPVK…	849	97328.4	6.2	50.57	77.36	-0.483
CgGRAS10	GL17717	Chr05	MRGLPFNYQRKGTVLVLESQEIETGAEEKAGVCWSSGVQKRKKGVILEPK SVLDQRSPSPPTSTSTLSSSLGGGAARFTDTAGVAAVSDKAAFKWPNAAG EEGGRKEEWTSELHPVPASLEMDWDTMLSESAASPGQEQTFLHWIMADID DPGKQQHPMLSSATSMVEFDTGSHGLGYGLIDPGFGFEPNASASAISIQP SPPHLDAALVDKNPIFTTSLPLSLPPVMYFQEPAEEKPQFFGSNLLNQFH QTQAPVNPALFVPLPSFSSSMENLLPTRAGVGSEIFLRPQPNQSLNYPQL NPVPYNLQHRPLKPKSLSAEDEAAAIQQQQQQQALVDQLMKVAELIEAGN LVSAHGILARLNHQLPFAIGKPFLRSAFYFKEALQLLVNSSN…	708	77769.5	5.6	53.55	86.84	-0.119
CgGRAS11	GL33957	Chr05	MASGFPGRDIRGGFGFGAGSAVQMQYQHRSDGGAVIGAAGLLKRSLTEME RQQQLQHAIFLRSVKQKTHFTSPSPISHISSVDLSAASTTTASSILSSLS SASASAPFVGQGIPNSTTWSFQATIADAEIDSEKKSSMTNRLLELERQLL DDEEEEVSISGSAVTSNEWSETMEKLMSPPPPPPPMAAVPSPTTSTSSSS GSSSSCTPSSAAPSRQMLLDTATAITEGSQETAAANLAVLKRAANPRGDP DQRLTAMMVAALVSRINPVAPGSSIPLTDVCSAEHQAASHLLYEASPCFK FGLMAANLAILDATKDNPKIHIVDFDIGQGGQLASLIHAISERYVQRSPA RPPPCVKITAVCPLQGNETTNLRIIGDRLAKLAERLGVGLRF…	587	62586	7.16	47.4	82.39	-0.152
CgGRAS12	GL12468	Chr06	MKREHQEGVARGGIVENMAPAPARTTTAGKTKMIGFDEETNDELLAVLGF KVRSSDMEIVAQKLQQLEMAMGSSATQDDALLTHLAADTVHYNPSDLSNW LESMLSELSAPPPPLPPVMHPNSGIFNLPPAPMSGHSSSNFFSSAETLAT VDSSSVTSIELSAPSATMLPPDYALRTNNASRNRVVYGSEIQIEGTGPRD RKRMKTSSSSSSSRGGSGGVIGRTMPAIGSMSTSTCGSEVSSVKPVVMVD TQEVGIRLVHALMACAEAVQQENYKAADVLVKQISMLASSQGGAMRKVAG YFAEALARRIYRLNPQPDCSLDSAFSDILQMHFYESCPYLKFAHFTANQA ILEAFAGCRRVHVIDFSMKQGMQWPALMQALALRPGGPPSFR…	650	70137.3	5.64	46.91	76.02	-0.195
CgGRAS13	GL14850	Chr06	MDLVIEDLPALIFSAGCSITTTITTAIDDDISWEDWPSLQLNWSHEDHNS FSPGTGSPYFAAAPHSIRNRSSRTTSTTSTTTLADDPTSPITLPIDSERD RRLFHLLTAAAEALSGDLNGRDLARVILVRLKELVSTDNAGSCIERLATH FTDALNALLDGNAASPRSGESNQLPHHLYADTEVFTAFQLLQDMSPFASF GHLTANQAILEAVSGEHRVHIVDYDIAEGIQWASLIQAMVSMNEGAPAPL PHLKITAVTNGRRRSASVAQEAGRRLADFAASVGQPFSFRLCRLDRQKRF QPAAIKVVKGESVVVNCVLHPGQVGHGHGSVASVGSFLVGAVALGARLVT VIEEELGGAAAGKEKSGFSRRFVVELQRYMAIWESLEAGFPK…	504	54496.8	6.32	50.74	87.94	-0.076
CgGRAS14	GL32708	Chr06	AQWMEAAGFGRMPLSFFNLCQSRLLLGLFNDGYRVEEEGPNKLVFCWKNC QLLSASVWSAPAMESRAASSFSW	73	8239.45	6.37	49.29	70.96	0.014
CgGRAS15	GL32656	Chr06	MAAAEALTGANKSSDLARVILVRLRELLAHGGATNMERLAEHFTDALQRL VDGVGRHDDHPPKPGEVVEAFQLLQDMSPYVKFGHFTANQAILEAVAGER RVHIVDYDIMEGVQWASLMQAMVSQQETSIAPPPHLRITAVTRSGGHRRS GTSVLDTGRRLAAFAASIGLSFSFGQCRLDSDDQLRPAAVKVVKGEAVVL NCALHPPHLPWRSAASVASFLGSASELGARVVTVVEEAVAGGDGDGNRGF VGSFMEEMKRYSAMWDSLEAGFPMQGKARGLV	282	30239.4	6.2	37.48	86.52	-0.061
CgGRAS16	GL12756	Chr06	MMAMDQDMEAGMDELLAALGYKVRSTDMAGLAQKLELLDQAMGNSSMQDD SLLCHLASDTVHYNPTDLSSWVENMLSELNPSAIDLSFIDVSSWLGHPAQ PTIGIKSDCGSEAHLGMESRGWKRMTTSYSCSSSSAASSGGLIQPSEVSS SALPVMMADSNHESGIRLIHALIACAEAIQQENYKSADTIMKQIPFLTSS QHGAMRKVAVYFAEALARRIYYFHPNQDHSLDSAFSDILQLHFYETCPHL KFAHFTANQAILEAFAGQRRVHVIDFGIKNGMQWPALMQALALRPGGPPS FRLTGIAPPQADNSDSLQKLGLKLTQLAKTIHVDFDFRGLIANSLADIEP DMLDVEPEVIAINSVFELHGLLALPGAIEKVLDMVRSLRPRI…	561	61425.7	5.25	44.44	85.31	-0.144
CgGRAS17	GL00053	Chr06	MQNSNHFLHQGVPNATNKWAMNLLKECAKAIFEKDSVKIHHILWMLNELA SPYGDCEQKWHSFDSARKVILKFQEVSPWTTFGHVASNSAILEAFEGKSQ LHIIDISNTYAPSGLLYLNPWQLGMMTLHI	130	14851.1	6.69	47.71	87.85	-0.179
CgGRAS18	GL00065	Chr06	MEEIGFRMRKFARLMGVSFEFKAISTFSRLSDLNADKFEVKEDEAVAVNC IGTFRRLEVEERAEFIQMIQSVQPRVLTVVEEEADFSTTKMSFPSALRNA	100	11505.2	5.05	50.16	78	-0.155
CgGRAS19	GL27444	Chr06	MFFDMLEESFGPTSNERLMLERECSRSILKLLACGEDDGESERREKGIQW CNRLLEAFSPASFSEDAIDDVKALLKRYQAGWSLLPASGDASGLYMTWKQ EPVVWASAWKL	111	12642.3	4.66	59.53	76.58	-0.359
CgGRAS20	GL27445	Chr06	MFFDMLEESFGPTSNERLMLERECSRSILKLLACGEDDGESERREKGIQW CNRLLEAFSPASFSEDAIDDVKALLKRYQAGWSLLPASGDASGLYMTWKQ EPVVWASAWKL	111	12642.3	4.66	59.53	76.58	-0.359
CgGRAS21	GL32247	Chr08	MAYMCTDSGNLMAIAQQVIKQKQQQQQRHQHQQQNQEPLIPAIDVASSGG EHFAAVPPQWGNQHQQTPIRDHFPFALPEPAFHDPFAAGVLGFPPPPHLD HAPYRISEFDPDEWMDSLIGESPTESSEIMADVWQGSDLPPIFPDAFASC SAAISLPSQASTSDLDRVVFPDSCKIVAPHSLSFDPPPPPQPKKDAVDSK SPPLLFKSLLDCARIVDSEPDLAAKAINHIRDLASDLGDPTERVAFYFSE ALNSRLTGCSPPDFQDEENTLCYRAFNDACPYSMFVHLTANQAILEATES AERIHIIDFGISQGIQWAALLQALATRPTGKPSRIRISGIPAASLGGSPA TSLAATGNRLLDFARLLELDFEFEPVLHPVHDLTTASFRVEP…	568	62703.7	4.86	50.78	83.36	-0.231
CgGRAS22	GL14743	Chr08	MDTLFRLVSLHSDDQNQHPQSSLNSSRTSSSSRSSRQALHHQYLPSTAYF EVSQEECGFINPHQPSYFYSSNNISLFMDEDFSSSSSSSKHFHHPDHPPA PPPPPPEQPLPPIPDLFTDPNRRWASDLLLDCARAVASRDSSRVQQLMWM LNELASPYGDLDQKIASYFLQALFARLTSSGTNTLRTLSSASDRTVSFDS TRRTALRFQELSPWSSFGHVAANGAILESFLLHSQSSPPTHLHILDLSTT FCTQWPTLLEALATRSAADEDTPHLSITTVVPSTSPTARRVMREIATRME KFARLMAVPFRFSVVHHPDADLSTLDLDTLVSSDSSTAATALAVNCVNSL HGVSPSSRRATLCWPKSAGCGHAS	374	41222.9	6.2	65.25	72.06	-0.353
CgGRAS23	GL13150	Chr08	MHPSIRPSSSYKFRYHYLIILPLYFSNLFQILSIKLLFPMKIPKTSGGDS QTALHHPPKPLDSSPLYEPTSVLDPHITSSPSAAAAAPAGLCAAPYLPWD PTPFPLSITPSANAASDDWPDPLSFLLADMDDPCSFFPDLSHTTPPPPEA DGSHIDPLIRAAHAIEIGDLNSSLSILARLNFLLPCSTGAPLHRAAFHFK DALLSFLPIPDRPIPEPPLSAIELVRRIAAHKAFSDLSPIPQFTSFTANQ TLLEYLETASSLHLIDFDLGLGGQWSSFAHDLAARSRAARLPPPPLRITA IVSDETAETALAADNLRDFARGIGLRLTVEFVRLNAIGGVRLAAGEAVAV VLTPTIFRLIGVSVLRFVRRAAARVVLVVDGEGYCGSVGSFS…	510	55008.2	6.17	42.85	97.51	0.166
CgGRAS24	GL34067	Chr09	QITPFLRFAHLTANQAILEAVDGHRRIHILDFDTSHGLQWPPFLQAIADR SDPADPPSIRITGTGSDLSVLRRTALRLHSFAASLHLPFQFHPLLVPPST AASATNADIGGTTAF	115	12471.1	6.7	49.6	95.22	0.029
CgGRAS25	GL09810	Chr09	ICRPVLTGEVTADCQSFDLAASAFCLNFAHAQTYRHTYISQSAASSSCLS TLIVHCFRYVSGLDFFFLGRKIDSKTVNNAKDGGGFVGLSLQMMKNSMIN GAIEDINFNYVFSELAREESSVNPNLGEPKPFNELDFFAELPNSSSINHE AESNENSGIYSDLVLDYISQMLMEEEMDDKFDMLESNPALEATEKPFYEI IGEKYPPSPDRPPLYSSPSSVGSEDHRNLDFHSSGITGVNDFTDNNPDPA YPESTEVLHSRIYSTQTSISLENGVASFLKGFERGPDDFSDLLFKTLPAF QFERGVEEALKFLPSEVKLVVDAGTIGLDLAHELKEDHVSIEGRAVNAKV RRHKDRQDINFDLEEQRSGKQSAISYEEPPVSSEMLEMVLLC…	820	92594.6	5.58	43.75	80.38	-0.399
CgGRAS26	GL07291	Chr09	MLTSFTSHEEEHNQQKQHHHLLLHPRREPVSTLPAQSHCLLLRCAELIHH ADFAAARHAISILSANSSPTGDAADRLTHHFTCALSLRLRFLPASPHDPN LILSFNQLTPFHRFSHLTANQAILEVVENHRSIHILDFDTGHGLQWPLLL QAIADRSNFPNPPSIRITGTGTDHSLLFQTGRHLQSFADSLGLCFHFHPL CISSTTAFSFQTNSSEILAVNCTMFLHKLIKDDGFYELKQFLRAIKGMNP AVVTVAEKEAKHSSPLFLQRFAEALSYYSAVFESFEATLPPSSRERTVVE KMWIGREIEDIVAGEGEGRKERHERFERWEGLMKNAGFVIKPLSSFALAQ ARLLLRLHYPSEGYMVEMMKGSLFLGWKSKPLFSVSSWF	389	44065.4	7.15	49.61	86.84	-0.164
CgGRAS27	GL01840	Chr10	MKPSKRSSPSSTFDDFPAAKNSRQSPPADAAGAATTSSSTSTSASPEQES RIIRLLTLLLHCAESIALDNLSYALTLLPEISSLSSPFGSSPERVAAYFA DALHARILSSFLGTYSPLSLKPLTLTLTRRISAPSNSSIPSRHSSNSPTS HPTKPSFKPWLPTTSIRITGIGPAADILDSTGRSLADFAAGLRIPFDFTP IEGKISDLTDLTPFRPSDPSEAIVVHWTQHCLYDVTGSDLAAAQILKSIR PNIVTVVEQDLGHGGDFLCRFVEALHYYSALFDAIGDGGGGGEERWEVER GVLGGEIRNIVAVGGPKRTGEVRVERWGDELRRLGFRQVSLAGSPAAQAS LLLGMVPWKGYTLVEEGGRLKLGWKDLSLLTASAWRPAASAG…	410	43598.1	5.81	59.59	87.39	-0.132
CgGRAS28	GL33442	Chr10	MTGGNLMSYEFPCLPTLESEKTTGSLKLDIGNSSSSRLSIQFDSDSYSPL SIPEQQSSTETNSFLKLKSAQNYVVCGKRMRYALQEIEMTPKTDEATTSS TPDHQEDAHKLKSAQNYSFYSRSMRYAVKNALMEPGIDEATTSSTPDRQE DELNLAPKKRSTACVPHCLPEKRQRRTSESDSVEVVNLLFKCAEALDDDN ISDFEVLENKISDHVSIEGEPIQRLGAYVLGGLQARHKNSGSKIYRVLRC RQPESKELHSYMSNLHNVCPYIKFGYMAANGAIAEAVRDDNRIHIIDFQI AQGNQWETLIMALAVHPRGPPHVRITGIEDPFNRSARSDDLQLVGNKLSD LSKMHKIPLEFHPLSVYAPEVTMEMLDIRPGEALAVNFTLQL…	555	62732.1	5.8	55.49	81.71	-0.479
CgGRAS29	GL32998	Chr11	EAATEVKSMLDEHSAGWGMKRDEDDLVLTWKGHDVVFATAWVPSSAAHET	50	5513.07	4.63	25.79	66.4	-0.414
CgGRAS30	GL16082	Chr11	PLLQFPLSHQSNPENKLSQTHRSSLFESSASPYFFILRSIRSENLARARM MQFTENAPPPPLYPTRPWPDFPTSAKSLGSFNNAACMEQLLVHCAHAIET NDATLAQQLLWVLHNIAPPDGDSNQRLTSAFLRALLLRASRSGSSISGPT TPSHPQLPLRLSAISLAGFIDLTPWHRFGFSAANSAIADAADGFPVLHLV DLTTTHCMQIPTLIDVLASRPEGPPFLRLTIPSTPPSTCPPPTLDISLDE LGSRLVNFARSRNVGMDFCVVPSTPADGFHSLLEYLGANSNNAGEALVIN CHMMLHRIPDESAGGILSPRAAFAKALRSLEPSLAVLVDEEADFTASDVV TRLRAAFNYMWIPFDAVETFLPAGSEQRRKYEAAVCWKIENV…	431	47411.2	8.6	61.32	86.57	-0.162
CgGRAS31	GL19052	Chr12	MKGMLFDDLEVKEEGFFSNRKRKSSSKEGGEPRSVLDSQRSPSSPTSTST PSSSDTVGVAAVSDNPAHKCQPVLASADGEWASELKPIPMALGSVESWDS ILLEPPPPPAELGSEHSFLRWFIADSNAGTKLEGSGIGLELLDPGFGFQH MGGIGGDGSLIPMVPLPASNFPPLSVFTNNSFKAPAFVNSTFINNQNPHE NYMPQAYVGACTMPIQLPNEGAWQQHAVIDLLFKAAELVESGNTISAHRI LARLNHQLPSPSGKPLIRSAFYLKEALLAISNGGGEQNSFPLASPHDVLL KLSAYKAFSEISPVLQFTSFTSTQVILEELAGSNVIHIIDFDVGVGSHWP ALIQELSERCSAVTGAPLQLRITAFVSMASHNQLELQLIQEN…	591	64594.5	5.64	49.25	89.49	-0.061
CgGRAS32	GL03297	Chr12	MLQSLLPQSPINPAATSSSEAAPATSKRSSSPSTSDDHRPLKHPNLNIST TLPPAIDSPEIESRGLHLLSPSFSMRRIRRRRQSHRRPKPPPRNHLPLVT LRLLTRTRCRLFSDALRARILSSYLSTPRRRTILILPPSTFTHRCRTGPR PWQRRRIPRQVFEALHYYSALFDAIGDGGGGGEERWEVERGVLGGEIRNI VAVGGPKRTGEVRVERWGDELRRVGFRPVSLAGSPAAQASLLLGMVPWKG YTLAEEGGRLRLGWKDLSLLTASAWRPANVAGEVEEDGREEEWDRTERVS L	301	33739.5	11.18	88.71	81.36	-0.594
CgGRAS33	GL25973	Chr13	MASPTGSTVHRLAAYFTEGLALTAVKLWPHIFSINPPRDIIEPIDDEEAT ALRILDQATPIPKFIHFTLNDRLMRAFEGKDRVHIIDLDIKQGLQWPSLF QSLASRPNPPKHVRVTGIGESKPELQSTGARLSVLANSLNLPFQFHAVVD QLDDVRLWMLHVKEGECLAVNCVLQLHKTLYDDTGGSLRDIMCVIRSTNP AIVLVAEEEADHNHHQLEMRFANALKYYAAVFDALNVSLPEDSSERVKIE KMFARKIRSVVYREGAERHETFSKWSKKMKDCGFDNAGIGDREKVQSQVI LRMYSDSSYSVERKEEDGESLCLKWKDQPLYTVSAWAPMDVAGSSTAPQP D	351	39599.2	5.86	49.19	87.81	-0.323
CgGRAS34	GL25972	Chr13	MASPTGSTVHRLAAYFTEGLALTAVKLWPHIFSINPPRDIIEPIDDEEAT ALRILDQATPIPKFIHFTLNDRLMRAFEGKDRVHIIDLDIKQGLQWPSLF QSLASRPNPPKHVRVTGIGESKPELQSTGARLSVLANSLNLPFQFHAVVD QLDDVRLWMLHVKEGECLAVNCVLQLHKTLYDDTGGSLRDIMCVIRSTNP AIVLVAEEEADHNHHQLEMRFANALKYYAAVFDALNVSLPEDSSERVKIE KMFARKIRSVVYREGAERHETFSKWSKKMKDCGFDNAGIGDREKVQSQVI LRMYSDSSYSVERKEEDGESLCLKWKDQPLYTVSAWAPMDVAGSSTAPQP D	351	39599.2	5.86	49.19	87.81	-0.323
CgGRAS35	GL21328	Chr13	MKRGHLESCRGEGIDGFLLSKGKMMMMEETEAGMDEQLAALGYKVRSSDM ANVAQKLAQLDMAMGSSAAQEDALLSHLSSETVHYNPSDISNWLENMLSE LSAPPISMTTVTHDPNSFGFDFPSGNMFSSFTNTVDHTYYLRSEPQVEGR PKNWKRMKTSSSSSSSFRTGAPVIESIPAIAVTKEVSSTNSVVMVDSQET GIRLVHALLACAESLQQENYKTADAILKQISILASSQAGAMRKVAGYFAE ALARRIYHLHPNQDTSLDSAFSDILEMHFYESCPYLKFAHFTANQAILEA FSGCRRVHVIDFGIKQGMQWPALMQALALRPGGPPSFRLTGIGSSPNNSD ALQQVGWKLAQLADTIHVDFEYRGLVANNLADIEPFMLESDE…	581	63343.6	5.1	47.66	82	-0.127
CgGRAS36	GL09308	Chr13	MSPVVDSNPFSGNGGAFPSYPFDDAIFSCPPLEDPPPACTSHGKSHRILH LLMAAAEALTVAREQKKLAGVILIRLKELLLPTESTATIVERLAVHFTDA LQSLLAGKGPTFHRPPAADELFALQLIQDMSPYAHFCHFTANQAILDAVT GSWRVHIVDFDIKEGLQWASLIQALVSHKNGAFTSPSLRITAVASGKGST AKVEETGQRLTAFAASVSLPFSFGRCRLGPNQRFRPALVRTVRGEAVILN CVLHSPQTPHHSVTSVKSFISSAAAVGACLVTLVEEEIGGGRTSAVMAGF TGKLMDEMERYWAMMEALKEEFPKQRRAREMVEKVIFAPRIAAAVRKAYC AEEEGVGKWMAAAGFRRVDLSGFNVSQALMLTKLFNNGYQIE…	425	46310.3	8.78	51.89	86.61	-0.024
CgGRAS37	GL07347	Chr14	MQAIKSMKKFSPQSTNVHYFTLESSSAVATYTHSSPSSTSLSSANESNGS HQDSCSDHAYESPMNSSSVTEDFHDLKLNINDLESVMLWPHSNAIESFDT YKLLMDIPKDLKQTLIACARAVADNDVLTAEWLMAEVRQMVSVSGEPIQR LGAYMLEGLVARLFSSGSVIYKALMFKEPACLDLLSYMHVLYEVCPYFKF GCMSANGAIADAVKNEDRVHIIDFQTALGSQWVTLIQALAMRPGGPPHLR ITLIDDDAVFTSAGGGGGGGLHIVGQQLTRLAESCNVPFEFLPAPAISGG EFNLEKLDIRPGEALAVNFAFQLHHMPDESVSTSNHRDRLLRLAKSLAPK VVTLVEQESNANTAAFFPRFLEALDYYASVFESIDVALSRES…	486	53715	5.48	50.22	88.56	-0.094
CgGRAS38	GL14265	Chr15	MTGIADELSSSVNSSPLTSFMSISPTSLGSPYAPWLRDLKSDERGLFLIH LLLNCATHVASGNIDQANAFLEQISFLASPDGDTMQRIASYFTEALARRL LRSWPGLYRALNPDLPDSSASRFHARRLFLDLFPFLRLSFLVSNQAILEA MESEKVVHIVDLGGSDPSQWIALLQTLAARQEGPPHLRITAVAESREFLT HMASILSKEAEKLDIPFQFHAVISRLEALNVESLRVKTGEALAITTALQL HSLLAPEDDPATPRKHFSTKLESFLSSLWGLSPKIMVVTEQESNHNGSNL KDRFMEALYFYAAMFDCLESTVPRHSAERALVEKLFGEEIKNIIACEGSE RKERHEKLESWKQRLEMAGFWRVGLSYYGLMQARRILQGFGS…	460	51723.9	5.61	48.66	90.22	-0.161
CgGRAS39	GL17885	Chr15	MNSSKPAREAESHYLPQKHQLVDLFSPNDTSRSRNLSHQESNIQYCTLES SSVAASAIHGIRQSSSISLSSTTGSPASQHDSLSDNTYDAMFRPEMDNGD SFETSFERQLLDSEKWRLLEIVRGDLKQGLIACARAVADDDFMMVESLMD ELRQMVSVSGEPMQRLGAYLLEGLIARLSSSGSSIYKALKCKEPTSSELL SYMHILYEVCPYFKFGYFSANGAIAEALKGENAVHIVDFQIAQGSQWISL MQALAARPGGPPRVRITGIDDSISEYARGGGLHLVGQRLSRLAESCNMPF EFHAAPLSGCDVQVEHLFIRPGEALAVNFAYQLHHMPDESVSTENHRDRI LRMVKSLSPKVVTLVEQECNTNTAPFFQRFLETLDYYTAIFE…	496	55592.9	5.81	47.88	84.19	-0.281
CgGRAS40	GL17515	Chr15	MDSNRLSRCGIRLTGANHLSYEFSSAMSYSERTARSLKPYLENSPISPLS TQIYSDSSIPSKGQEEHISAYTDTTYKQAQVNFAENYASCSRCMKHTLQE IESVLMAPVNDEAATSTSADPEEGKPKVFTKQVSRPGSQQSQVQLQHAYN RPEKRQWEAPPRVDIKHLLVRCAEALDVGRVDDFTALLKEAAKHVSINGD PIQRVGAYMLEGLVARHEASGTNIYHALRCLRPESNELLSYMRMLYDICP YFKFSHMAVNGAIAEALRNEDRIHIIDFQIAQGTQWVTLIQALAARPVGP PHVRITGIDDSVSEHARGDGLQLVGKMLSEMSKKFNIPIEFNGLSAYGPQ VTREMLDIQPGEALAVNFTLQLHHTPDESVDVSNPRDGLLRM…	535	60201.3	6.33	44.27	84.22	-0.38
CgGRAS41	GL01390	Chr16	MEWLEDSIFLSPFLDDTYTLTEDIVPYDWWPQAQNQIQSPAIDAVASPTT VSPQQITPKTESPKKRKLQSNPTATQRRRTGNEGHSEKKTHGGVAGGSRE ARWAEQLLNPLASAIESRNVSRVQHLLYVLQELASPTGDPNHRLAFYGLQ ALTRRLTGGYTATEPKGFRSALIKFHEVSPWFALPNCLANAAIECWRRRV EKDCTWWTRGFRMGCSGRRCWKH	223	25335.6	9.32	78.16	67.44	-0.647
CgGRAS42	GL29522	Chr16	MKREHLQSVGGRGIGGYAPAPPGMAAIGKGKMMGLDEETDGGMDEFLAEL GYKVRSSDMADVAQKLEQLEMVIGGNAAQDDALLTHLASDTVHYNPSDLS NWLESMLSELSAPPLPLPPAVNPNTSSYNLPQAPASANSSTAFFDPADGL TTTESSTVTSVEFSTPSAPVVHPDFAARQSSAGGNRVVYGSEPQMDSGSR DRKRMKTSSSSSSSRGGSGGGVVVQSSPAIGSLLAPASGTEVSSAVPVVM VDTQEVGIRLVHALMACAEAVHQENYKVADVLVRQISVLASSQGGAMRKV AGYFAEALARKIYRLHPQQDCFLDSAFSDILHMHFYESCPYLKFAHFTAN QAILEAFAGCRRVHVIDFSMKQGMQWPALMQALALRPGGPPS…	652	69428.1	5.37	48.3	76.67	-0.174
CgGRAS43	GL19845	Chr16	MDGMMELEIFGFSSTNSIPINADVGWRDWSPEINWDQFTGTDDFHGLVDS MMPAVVDLHDWSTSVSPTSTNCPGTPVEEFIPSSDDTALRLVHLLMAAAE SLTGTLNSPDLTEVILARLSELLSHGGSSSIERLAAHFTNALHSLLDGAG DAKEPPNRPCEFLEAFQLMQDMSPYVKFGHFTANQAILEAVAGERRVHIV DFDISEGVQWASLMQALVSINNGSLPPHLRITAVTRNGRSVQETGRRLAA YAASVGLPFSFGQCRMDEDEQFHPAGIKVVRGDAVVFNCILQQGSAAGAF SFISGAALLGARVVTIVDEDSEGVGFEGRFMEEMVRYSAIWDALEAGFEK QGWAREMVERVFLGPKIAGAVGRAYKEMEELEKLGERLEAAG…	450	49323.9	4.81	37.72	86.96	-0.034
CgGRAS44	GL33897	Chr16	ANQAILDAVAGERRVHIIDFDIMEGVQWASLMQAFISNDSSPFPLLRITA VTRKDKQEVKLTGRRLVDFAASIGLPFTFRKCRLEPDGKFQPKAVKLVRG EAVVFNCALHAPHQAQHAASSIGSFLAG	128	14029.2	9.44	37.29	93.83	0.03
CgGRAS45	GL19848	Chr16	MSPYVKFGHFTANQAILEAVAGERRVHIVDFDISEGVQWASLMQALVSIN NGSLPPHLRITAVTRNGRSVQETGRRLAAYAASVGLPFSFGQCRMDEDEQ FHPAGIKVVRGDAVVFNCILQQGSAAGAFSFISGAALLGARVVTIVDEDS EGVGFEGRFMEEMVRYSAIWDALEAGFEKQGWAREMVERVFLGPKIAGAV GGRIRRWRSWKSWGAVGGGGV	221	23949.3	6.92	38.11	84.3	0.033
CgGRAS46	GL18404	Chr16	MLHPTAPTALHHNINGLHLIRLLLFSAAAADRHDSSAAAESLLYLYPHLS LSGDPIQRVAAYFSDVILETILTPSSHLYPSLFPSPSPHEEFSALTSLYR TSPYLQFAHFTANQAIIEAFEAEEHCNEGAKQKLKETEARLSGFAKGCRN ICFEFNGKNREENKLIDLNLRENSTVVVNSVFNLDMLKNSTLQLIQSLSP SLMILVEKEGSRTVTTSRSFLSRFMESLRYFAAMFDSLDDSHPSDSKERL RIEKNYLGREIRNAVEINEKEEEEVVLMKYGRFETWKEVMERSGFEGVMM SSRSVSQAKLLLKIQSHCCTMEEHGGAGFRIYERDDGRAISLGWQDRYLV TATAWRCNSP	360	40828.3	5.93	51.17	83.78	-0.325
CgGRAS47	GL33765	Chr16	MQNSNFFLQQGDASVSSKWAGTLLKECARAITDKDSGKIQHILWMLNELA SPYGDCEQKIASYFLQALFCKVTDSGERSYRTLVSAAEKSHSFESARKVI LKFQEVSPWTTFGHVASNSAILEALEGETKLHIIDISNTYCTQWPTLLES LATRSDETPHLKLSVVVVGGAGGSVMKEIGQRMEKFARLMGVPFEFNVIS SLSSLSELREVEFGVKEDEAVAVNCIGAFRRVGVERREEFIRMIGSLQPR VVTVIEEEVDFTNNKDDFFNCFEECLRFYGLFFEMLEESFLPTSNERLML ERECSRSILSLLACGGDAECAERREKGSQWCKRLSKAFTAASFSEDAIDD VKALLKRYQAGWSLLPASGDSSGLFLTWKDEPVVWASVWKPV	392	43990.1	5.16	49.79	84.08	-0.146
CgGRAS48	GL01700	Chr17	MPLMRSADSSTSCSEPGCYGRKSCESSGLSSQIYSADKQMLHYGLNSYQS DIYGQQYFTNSSTGLNLLNSIHLSSSSGHGTMHRPQGSSGPYQLIGNARS SVTQENPYSACFAAVRHQVSSISTNQQTAHSLSESQSLDPEMDYDEIDIR LKLQELERALLSENDEDVDLGQEMLIDEDWTESIKSLMTPNSPKESSSDS NISSISSSRETRTPKQLLFDCAAVMSDGNVEEAQAMISELRQMVAIQGDP SQRLAAYLVEGLAARIASSGHGLYKALKCKEPPTTDRLSAMQILFEICPC FKFGFMAANGAIAEAFKDEERVHILDFDINQGSQYITLIQALSARQTKPP HLRITGVDDPESVQRAIGGLKIIGQRLEKLAEEVGVPFEFRA…	584	64711.9	5.11	44.38	80.21	-0.334
CgGRAS49	GL25238	Chr17	MTPNSPKESSSDSNISSISSSRETRTPKQLLFDCAAVMSDGNVEEAQAMI SELRQMVAIQGDPSQRLAAYLVEGLAARIASSGHGLYKALKCKEPPTTDR LSAMQILFEICPCFKFGFMAANGAIAEAFKDEERVHILDFDINQGSQYIT LIQALSARQTKPPHLRITGVDDPESVQRAIGGLKIIGQRLEKLAEEVGVP FEFRAIAAKTADVTPSMLDCQSGEALVVNFAFQLHHMPDESVSTVNQRDR LLRMVKSLDPKLVTVVEQDVNTNTAPFFPRFCP	283	31058.5	5.48	39.01	85.87	-0.16
CgGRAS50	GL25239	Chr17	MTPNSPKESSSDSNISSISSSRETRTPKQLLFDCAAVMSDGNVEEAQAMI SELRQMVAIQGDPSQRLAAYLVEGLAARIASSGHGLYKALKCKEPPTTDR LSAMQILFEICPCFKFGFMAANGAIAEAFKDEERVHILDFDINQGSQYIT LIQALSARQTKPPHLRITGVDDPESVQRAIGGLKIIGQRLEKLAEEVGVP FEFRAIAAKTADVTPSMLDCQSGEALVVNFAFQLHHMPDESVSTVNQRDR LLRMVKSLDPKLVTVVEQDVNTNTAPFFPRFVEVYNYYSAVFESLDATLP RESPDRMNVERQCLARDIVNIVACEGADRIERYEAAGKWRARMTMAGFVS CPLSSYVNGAIRSLLKSYCDRYKIKEENGALYFGWEDKILVV…	397	44100.4	5.6	37.86	85.54	-0.185
CgGRAS51	GL25237	Chr17	MTPNSPKESSSDSNISSISSSRETRTPKQLLFDCAAVMSDGNVEEAQAMI SELRQMVAIQGDPSQRLAAYLVEGLAARIASSGHGLYKALKCKEPPTTDR LSAMQILFEICPCFKFGFMAANGAIAEAFKDEERVHILDFDINQGSQYIT LIQALSARQTKPPHLRITGVDDPESVQRAIGGLKIIGQRLEKLAEEVGVP FEFRAIAAKTADVTPSMLDCQSGEALVVNFAFQLHHMPDESVSTVNQRDR LLRMVKSLDPKLVTVVEQDVNTNTAPFFPRFVEVYNYYSAVFESLDATLP RESPDRMNVERQCLARDIVNIVACEGADRIERYEAAGKWRARMTMAGFVS CPLSSYVNGAIRSLLKSYCDRYKIKEENGALYFGWEDKILVV…	397	44100.4	5.6	37.86	85.54	-0.185
CgGRAS52	GL04482	Chr18	MTETANELSSSATSSRLLSFMSMSPTTVNCPYAPFLRDLKSDDRGLFLIH LLLNCATHVAAGNLPQANTFLEHISLLSSTNGDAMQRIASYFTEALAGRL LRSWPGLYRALNPILPDSISTLNHGRRLFLDLLPFLRLSYLISNQAILEA MEGPPHLRITAVAEHRDFLTQTALILTEEAEKLDIPFQFHAVVSQLDDLN IESLRVKTGEALAITSVLKLHSLLASEEAVTTPRKIFSSPAKIESFLASL WELSPKLMVVTEQESNHNGADLNEDSWKL	279	30911.4	5.46	49.4	106.38	0.041
CgGRAS53	GL02251	unchr_scaffold_72	MEWLEDSIFLPPFLDDTYTLTEDIVPYDWWPQAQNQIQSPAIDAVASPTT VSPQQITPKTESPKKRKLQSNPTATQRRRTGNEGHSEKKTHGGVAGGSRE ARWAEQLLNPLASAIESGNVSRAQHLLYVLQELASPTGDPNHRLAFYGLQ ALTRRLTGGYTATEPKGFRSALIKFHEVSPWFALPNCLANAAIVLASAGG KRLHVVDAGVSHGVQWPTMLEALTRRPGGPSMVKLTVVDAGSGGPFGSAP EGYDFGPQLMRYAKSIDVDLIVERGEMIGRRRGGMRRGLWCVRSLGRESR GGLFESGEGDGTGFSGVE	318	34520.9	8.51	59.65	74.87	-0.415
CgGRAS54	GL15330	unchr_scaffold_73	MKSRPSIAGEDAATATAMVLQQHQALVDQLFKAAELVEAGNFISAHGILA RLNHQLSSPLGKPLLRSAFYFKEALQFLVSNSYNPPLATSSPSHRHRTPF TTSLFTPLDVVLKLSAYKAFSEVSPVLHFTNFTVTQALLEELGTVGCIHI MTLIWNWRAMRRRSSTVPQLKITAFVSLCAFHPLELHLTRENLSHFAADL NILSASCNETIAVNLPVGSGLNPSFSTMLHLVKQLAPKIVVSVDQGCDRS DLPFSHHFLHAFQSSMILLDSIDAAGSNLDTANKIERFILQPKIENCIIG RYRAANKMLQWRTLFASAGFVPVQFSNFTEMQADCLLKRIQVRGFHVEKR QASLYLYWQRGELVSVSAW	369	41148.6	9.15	43.04	98.37	0.102

## Sheet: Table S2
Table S2 Sequence and logo of motif1-10
Motif1	sequence	SPYLKFGHFTANQAILEAFEGERRVHIID
	logo
Motif2	sequence	FDIKQGLQWPSLIQALASRPG
	logo
Motif3	sequence	FLERFMEALQYYSAMFDSLEATLP
	logo
Motif4	sequence	EDGGALYLGWKDRPLVSASAW
	logo
Motif5	sequence	LASPQGDPMQRLAAYFTEALA
	logo
Motif6	sequence	VNSRDSLLRMVKSLSPKVVTVVEZEABHN
	logo
Motif7	sequence	GDELQETGRRLAKFAESLGVPFEFRAVAA
	logo
Motif8	sequence	ERVERHETLGKWRARMEMAGF
	logo
Motif9	sequence	DVTPEMLDVKEGEALAVNCALQLHHLPDE
	logo
Motif10	sequence	LLLDCAEAVASGBVESAQAJL
	logo

## Sheet: Table S3
Table S3 The Ka and Ks ratios of duplication CgGRAS gene pairs
Gene pairs (Gene name and Gene ID)	Ka	Ks	Ka/Ks
CgGRAS5 (GL09835) vs CgGRAS54 (GL15330)	0.0267073	0.0304031	0.878437
CgGRAS19 (GL14850) vs CgGRAS43 (GL19845)	0.347202	1.44818	0.239751

## Sheet: Table S4
Table S4 Information of cis-acting elements of 54 CgGRAS genes
Gene ID	Start	Cis-Acting elements name	Cis-Acting elements sequences	Function
GL00053	255	MRE	AACCTAA	light responsiveness
GL00053	893	Box 4	ATTAAT	light responsiveness
GL00053	1386	Box 4	ATTAAT	light responsiveness
GL00053	1196	TATC-box	TATCCCA	gibberellin responsiveness
GL00053	1589	CAT-box	GCCACT	meristem expression
GL00053	1928	MBS	CAACTG	MYB binding site involved in drought-inducibility
GL00053	1539	TCA-element	CCATCTTTTT	salicylic acid responsiveness
GL00053	486	ARE	AAACCA	anaerobic induction
GL00053	726	ARE	AAACCA	anaerobic induction
GL00053	494	TCCC-motif	TCTCCCT	light responsiveness
GL00053	1191	I-box	gGATAAGGTG	light responsiveness
GL00053	748	TC-rich repeats	ATTCTCTAAC	defense and stress responsiveness
GL00053	220	GATA-motif	AAGGATAAGG	light responsiveness
GL00053	1859	GATA-motif	GATAGGA	light responsiveness
GL00053	1040	GT1-motif	GGTTAAT	light responsiveness
GL00053	1041	GT1-motif	GGTTAA	light responsiveness
GL00053	1467	GT1-motif	GGTTAA	light responsiveness
GL00053	776	AE-box	AGAAACTT	light responsiveness
GL00065	1405	MBS	CAACTG	MYB binding site involved in drought-inducibility
GL00065	1016	TCA-element	CCATCTTTTT	salicylic acid responsiveness
GL00065	1066	CAT-box	GCCACT	meristem expression
GL00065	1760	CAT-box	GCCACT	meristem expression
GL00065	1921	CAT-box	GCCACT	meristem expression
GL00065	1667	P-box	CCTTTTG	gibberellin responsiveness
GL00065	370	Box 4	ATTAAT	light responsiveness
GL00065	863	Box 4	ATTAAT	light responsiveness
GL00065	673	TATC-box	TATCCCA	gibberellin responsiveness
GL00065	1336	GATA-motif	GATAGGA	light responsiveness
GL00065	253	AE-box	AGAAACTT	light responsiveness
GL00065	517	GT1-motif	GGTTAAT	light responsiveness
GL00065	518	GT1-motif	GGTTAA	light responsiveness
GL00065	944	GT1-motif	GGTTAA	light responsiveness
GL00065	225	TC-rich repeats	ATTCTCTAAC	defense and stress responsiveness
GL00065	668	I-box	gGATAAGGTG	light responsiveness
GL00065	203	ARE	AAACCA	anaerobic induction
GL00065	1742	ARE	AAACCA	anaerobic induction
GL01390	1059	TCCC-motif	TCTCCCT	light responsiveness
GL01390	94	ARE	AAACCA	anaerobic induction
GL01390	82	chs-CMA1a	TTACTTAA	light responsiveness
GL01390	489	CGTCA-motif	CGTCA	MeJA responsiveness
GL01390	1631	CGTCA-motif	CGTCA	MeJA responsiveness
GL01390	1469	TC-rich repeats	GTTTTCTTAC	defense and stress responsiveness
GL01390	1505	GATA-motif	AAGATAAGAT	light responsiveness
GL01390	155	GT1-motif	GGTTAA	light responsiveness
GL01390	399	GT1-motif	GGTTAA	light responsiveness
GL01390	146	G-box	CACGAC	light responsiveness
GL01390	489	TGACG-motif	TGACG	MeJA responsiveness
GL01390	1631	TGACG-motif	TGACG	MeJA responsiveness
GL01390	1897	AACA_motif	TAACAAACTC	endosperm expression
GL01390	802	TCA-element	CCATCTTTTT	salicylic acid responsiveness
GL01700	269	CAT-box	GCCACT	meristem expression
GL01700	1397	CAT-box	GCCACT	meristem expression
GL01700	224	LAMP-element	CTTTATCA	light responsiveness
GL01700	1085	MBS	CAACTG	MYB binding site involved in drought-inducibility
GL01700	1381	G-box	GCCACGTGGA	light responsiveness
GL01700	1520	G-box	TACGTG	light responsiveness
GL01700	1676	P-box	CCTTTTG	gibberellin responsiveness
GL01700	915	AuxRR-core	GGTCCAT	auxin responsiveness
GL01700	1787	GARE-motif	TCTGTTG	gibberellin responsiveness
GL01700	923	GATT-motif	CTCCTGATTA	light responsiveness
GL01700	638	GT1-motif	GGTTAA	light responsiveness
GL01700	797	GT1-motif	GTGTGTGAA	light responsiveness
GL01700	1336	AE-box	AGAAACTT	light responsiveness
GL01700	77	TCCC-motif	TCTCCCT	light responsiveness
GL01700	325	chs-CMA2a	TCACTTGA	light responsiveness
GL01700	882	GCN4_motif	TGAGTCA	endosperm expression
GL01700	1520	ABRE	ACGTG	abscisic acid responsiveness
GL01700	180	ARE	AAACCA	anaerobic induction
GL01700	201	ARE	AAACCA	anaerobic induction
GL01700	724	3-AF1 bind	TAAGAGAGGA	light responsiveness
GL01700	581	circadian	CAAAGATATC	circadian control
GL01700	640	chs-CMA1a	TTACTTAA	light responsiveness
GL01840	1811	CGTCA-motif	CGTCA	MeJA responsiveness
GL01840	1131	TCT-motif	TCTTAC	light responsiveness
GL01840	1204	TCT-motif	TCTTAC	light responsiveness
GL01840	1891	TCCC-motif	TCTCCCT	light responsiveness
GL01840	1641	LTR	CCGAAA	low-temperature responsiveness
GL01840	1348	GCN4_motif	TGAGTCA	endosperm expression
GL01840	1882	TCA-element	CCATCTTTTT	salicylic acid responsiveness
GL01840	78	ATC-motif	AGTAATCT	light responsiveness
GL01840	515	MBS	CAACTG	MYB binding site involved in drought-inducibility
GL01840	202	Box 4	ATTAAT	light responsiveness
GL01840	1687	Box 4	ATTAAT	light responsiveness
GL01840	1694	Box 4	ATTAAT	light responsiveness
GL01840	1975	Box 4	ATTAAT	light responsiveness
GL01840	1811	TGACG-motif	TGACG	MeJA responsiveness
GL02251	472	ARE	AAACCA	anaerobic induction
GL02251	1196	ARE	AAACCA	anaerobic induction
GL02251	562	I-box	AAGATAAGGC	light responsiveness
GL02251	635	I-box	cGATAAGGCG	light responsiveness
GL02251	1467	TC-rich repeats	GTTTTCTTAC	defense and stress responsiveness
GL02251	1629	CGTCA-motif	CGTCA	MeJA responsiveness
GL02251	562	GATA-motif	AAGATAAGAT	light responsiveness
GL02251	1108	TCT-motif	TCTTAC	light responsiveness
GL02251	1467	TCT-motif	TCTTAC	light responsiveness
GL02251	550	Box 4	ATTAAT	light responsiveness
GL02251	657	MRE	AACCTAA	light responsiveness
GL02251	1053	TATC-box	TATCCCA	gibberellin responsiveness
GL02251	1629	TGACG-motif	TGACG	MeJA responsiveness
GL02251	1896	AACA_motif	TAACAAACTC	endosperm expression
GL02251	1167	TCA-element	CCATCTTTTT	salicylic acid responsiveness
GL03297	1582	ATCT-motif	AATCTAATCC	light responsiveness
GL03297	1486	G-box	TAACACGTAG	light responsiveness
GL03297	1487	G-box	TACGTG	light responsiveness
GL03297	340	MRE	AACCTAA	light responsiveness
GL03297	168	Box 4	ATTAAT	light responsiveness
GL03297	180	Box 4	ATTAAT	light responsiveness
GL03297	184	Box 4	ATTAAT	light responsiveness
GL03297	207	Box 4	ATTAAT	light responsiveness
GL03297	216	Box 4	ATTAAT	light responsiveness
GL03297	265	Box 4	ATTAAT	light responsiveness
GL03297	1672	Box 4	ATTAAT	light responsiveness
GL03297	1884	Box 4	ATTAAT	light responsiveness
GL03297	547	TGACG-motif	TGACG	MeJA responsiveness
GL03297	593	TGACG-motif	TGACG	MeJA responsiveness
GL03297	1142	TGACG-motif	TGACG	MeJA responsiveness
GL03297	1085	CAT-box	GCCACT	meristem expression
GL03297	1954	CAT-box	GCCACT	meristem expression
GL03297	1105	GTGGC-motif	CAGCGTGTGG	light responsiveness
GL03297	1954	GTGGC-motif	GATTCTGTGG	light responsiveness
GL03297	1488	ABRE	ACGTG	abscisic acid responsiveness
GL03297	905	ARE	AAACCA	anaerobic induction
GL03297	715	GCN4_motif	TGAGTCA	endosperm expression
GL03297	895	LTR	CCGAAA	low-temperature responsiveness
GL03297	547	CGTCA-motif	CGTCA	MeJA responsiveness
GL03297	593	CGTCA-motif	CGTCA	MeJA responsiveness
GL03297	1142	CGTCA-motif	CGTCA	MeJA responsiveness
GL03297	1485	Box II	ACACGTAGA	light responsiveness
GL04482	638	GATA-motif	AAGGATAAGG	light responsiveness
GL04482	1136	GATA-motif	AAGGATAAGG	light responsiveness
GL04482	1341	GATA-motif	AAGGATAAGG	light responsiveness
GL04482	1442	NON-box	AGATCGACG	meristem expression
GL04482	1436	CGTCA-motif	CGTCA	MeJA responsiveness
GL04482	1563	CGTCA-motif	CGTCA	MeJA responsiveness
GL04482	1027	chs-CMA1a	TTACTTAA	light responsiveness
GL04482	1316	TCCC-motif	TCTCCCT	light responsiveness
GL04482	1953	MBS	CAACTG	MYB binding site involved in drought-inducibility
GL04482	394	TCA-element	CCATCTTTTT	salicylic acid responsiveness
GL04482	1056	TCA-element	CCATCTTTTT	salicylic acid responsiveness
GL04482	1746	TCA-element	CCATCTTTTT	salicylic acid responsiveness
GL04482	1971	TCA-element	CCATCTTTTT	salicylic acid responsiveness
GL04482	1981	TCA-element	CCATCTTTTT	salicylic acid responsiveness
GL04482	807	LAMP-element	CTTTATCA	light responsiveness
GL04482	1436	TGACG-motif	TGACG	MeJA responsiveness
GL04482	1563	TGACG-motif	TGACG	MeJA responsiveness
GL04482	451	P-box	CCTTTTG	gibberellin responsiveness
GL04482	1496	P-box	CCTTTTG	gibberellin responsiveness
GL04482	824	Box 4	ATTAAT	light responsiveness
GL04482	467	MRE	AACCTAA	light responsiveness
GL04482	1154	ATCT-motif	AATCTAATCC	light responsiveness
GL07291	1400	TCCC-motif	TCTCCCT	light responsiveness
GL07291	1406	TCCC-motif	TCTCCCT	light responsiveness
GL07291	1412	TCCC-motif	TCTCCCT	light responsiveness
GL07291	474	ARE	AAACCA	anaerobic induction
GL07291	1541	GCN4_motif	TGAGTCA	endosperm expression
GL07291	1435	I-box	atGATAAGGT	light responsiveness
GL07291	674	circadian	CAAAGATATC	circadian control
GL07291	1207	TC-rich repeats	ATTCTCTAAC	defense and stress responsiveness
GL07291	724	GARE-motif	TCTGTTG	gibberellin responsiveness
GL07291	1388	Sp1	GGGCGG	light responsiveness
GL07291	58	GATA-motif	GATAGGA	light responsiveness
GL07291	221	GT1-motif	GGTTAA	light responsiveness
GL07291	1769	TCT-motif	TCTTAC	light responsiveness
GL07291	1835	TCT-motif	TCTTAC	light responsiveness
GL07291	669	G-box	CACGAC	light responsiveness
GL07291	983	Box 4	ATTAAT	light responsiveness
GL07291	1053	Box 4	ATTAAT	light responsiveness
GL07291	415	P-box	CCTTTTG	gibberellin responsiveness
GL07291	1736	P-box	CCTTTTG	gibberellin responsiveness
GL07291	896	MBS	CAACTG	MYB binding site involved in drought-inducibility
GL07291	1194	MBS	CAACTG	MYB binding site involved in drought-inducibility
GL07347	69	CGTCA-motif	CGTCA	MeJA responsiveness
GL07347	337	Sp1	GGGCGG	light responsiveness
GL07347	811	GATA-motif	AAGATAAGAT	light responsiveness
GL07347	840	ARE	AAACCA	anaerobic induction
GL07347	67	ABRE	ACGTG	abscisic acid responsiveness
GL07347	384	ABRE	CGCACGTGTC	abscisic acid responsiveness
GL07347	386	ABRE	CACGTG	abscisic acid responsiveness
GL07347	387	ABRE	ACGTG	abscisic acid responsiveness
GL07347	230	GCN4_motif	TGAGTCA	endosperm expression
GL07347	822	TCCC-motif	TCTCCCT	light responsiveness
GL07347	384	ACE	GACACGTATG	light responsiveness
GL07347	434	TGA-element	AACGAC	auxin responsiveness
GL07347	787	TCA-element	CCATCTTTTT	salicylic acid responsiveness
GL07347	894	ATCT-motif	AATCTAATCC	light responsiveness
GL07347	67	G-box	CACGTC	light responsiveness
GL07347	385	G-box	ACACGTGT	light responsiveness
GL07347	386	G-box	CACGTG	light responsiveness
GL07347	69	TGACG-motif	TGACG	MeJA responsiveness
GL07347	684	TC-rich repeats	GTTTTCTTAC	defense and stress responsiveness
GL07347	946	GT1-motif	GGTTAA	light responsiveness
GL07347	1468	GT1-motif	GGTTAAT	light responsiveness
GL07347	1507	LTR	CCGAAA	low-temperature responsiveness
GL07347	24	circadian	CAAAGATATC	circadian control
GL07347	415	GC-motif	CCCCCG	enhancer-like element involved in anoxic specific inducibility
GL07347	386	G-box	CACGTG	light responsiveness
GL07347	279	MRE	AACCTAA	light responsiveness
GL07347	1541	MRE	AACCTAA	light responsiveness
GL07347	1865	MRE	AACCTAA	light responsiveness
GL07347	540	Box 4	ATTAAT	light responsiveness
GL07347	1803	Box 4	ATTAAT	light responsiveness
GL09308	391	G-box	GCCACGTGGA	light responsiveness
GL09308	393	G-box	CACGTG	light responsiveness
GL09308	603	G-box	CACGAC	light responsiveness
GL09308	1010	G-box	TACGTG	light responsiveness
GL09308	593	ATCT-motif	AATCTAATCC	light responsiveness
GL09308	448	Box 4	ATTAAT	light responsiveness
GL09308	782	Box 4	ATTAAT	light responsiveness
GL09308	965	Box 4	ATTAAT	light responsiveness
GL09308	132	TGACG-motif	TGACG	MeJA responsiveness
GL09308	359	TGACG-motif	TGACG	MeJA responsiveness
GL09308	516	TGA-element	AACGAC	auxin responsiveness
GL09308	560	TGA-element	AACGAC	auxin responsiveness
GL09308	393	G-box	CACGTG	light responsiveness
GL09308	76	ABRE	TACGGTC	abscisic acid responsiveness
GL09308	393	ABRE	CACGTG	abscisic acid responsiveness
GL09308	394	ABRE	ACGTG	abscisic acid responsiveness
GL09308	1010	ABRE	ACGTG	abscisic acid responsiveness
GL09308	132	CGTCA-motif	CGTCA	MeJA responsiveness
GL09308	359	CGTCA-motif	CGTCA	MeJA responsiveness
GL09810	938	CGTCA-motif	CGTCA	MeJA responsiveness
GL09810	1040	CGTCA-motif	CGTCA	MeJA responsiveness
GL09810	1516	CGTCA-motif	CGTCA	MeJA responsiveness
GL09810	946	Sp1	GGGCGG	light responsiveness
GL09810	596	ABRE	CACGTG	abscisic acid responsiveness
GL09810	597	ABRE	ACGTG	abscisic acid responsiveness
GL09810	936	ABRE	ACGTG	abscisic acid responsiveness
GL09810	371	LTR	CCGAAA	low-temperature responsiveness
GL09810	694	chs-CMA1a	TTACTTAA	light responsiveness
GL09810	849	chs-CMA1a	TTACTTAA	light responsiveness
GL09810	375	circadian	CAAAGATATC	circadian control
GL09810	1196	ACE	GCGACGTACC	light responsiveness
GL09810	596	G-box	CACGTG	light responsiveness
GL09810	1753	ATC-motif	AGTAATCT	light responsiveness
GL09810	162	Box 4	ATTAAT	light responsiveness
GL09810	248	Box 4	ATTAAT	light responsiveness
GL09810	254	Box 4	ATTAAT	light responsiveness
GL09810	1674	Box 4	ATTAAT	light responsiveness
GL09810	768	MRE	AACCTAA	light responsiveness
GL09810	596	G-box	CACGTG	light responsiveness
GL09810	936	G-box	CACGTC	light responsiveness
GL09810	1239	G-box	CACGAC	light responsiveness
GL09810	1425	G-box	CACGAC	light responsiveness
GL09810	938	TGACG-motif	TGACG	MeJA responsiveness
GL09810	1040	TGACG-motif	TGACG	MeJA responsiveness
GL09810	1516	TGACG-motif	TGACG	MeJA responsiveness
GL09835	376	TGACG-motif	TGACG	MeJA responsiveness
GL09835	541	TGACG-motif	TGACG	MeJA responsiveness
GL09835	577	TGACG-motif	TGACG	MeJA responsiveness
GL09835	623	TGACG-motif	TGACG	MeJA responsiveness
GL09835	643	TGACG-motif	TGACG	MeJA responsiveness
GL09835	672	TGACG-motif	TGACG	MeJA responsiveness
GL09835	750	TGACG-motif	TGACG	MeJA responsiveness
GL09835	805	TGACG-motif	TGACG	MeJA responsiveness
GL09835	831	TGACG-motif	TGACG	MeJA responsiveness
GL09835	1149	TGACG-motif	TGACG	MeJA responsiveness
GL09835	390	G-box	CACGAC	light responsiveness
GL09835	1447	G-box	CACGAC	light responsiveness
GL09835	1518	Box 4	ATTAAT	light responsiveness
GL09835	1600	Box 4	ATTAAT	light responsiveness
GL09835	1812	TCA-element	TCAGAAGAGG	salicylic acid responsiveness
GL09835	48	MBS	CAACTG	MYB binding site involved in drought-inducibility
GL09835	335	MBS	CAACTG	MYB binding site involved in drought-inducibility
GL09835	525	MBS	CAACTG	MYB binding site involved in drought-inducibility
GL09835	1590	MBS	CAACTG	MYB binding site involved in drought-inducibility
GL09835	1938	MBS	CAACTG	MYB binding site involved in drought-inducibility
GL09835	867	GC-motif	CCCCCG	enhancer-like element involved in anoxic specific inducibility
GL09835	1067	LAMP-element	CTTTATCA	light responsiveness
GL09835	1700	TCCC-motif	TCTCCCT	light responsiveness
GL09835	44	ARE	AAACCA	anaerobic induction
GL09835	176	ARE	AAACCA	anaerobic induction
GL09835	482	Sp1	GGGCGG	light responsiveness
GL09835	1220	AE-box	AGAAACTT	light responsiveness
GL09835	376	CGTCA-motif	CGTCA	MeJA responsiveness
GL09835	541	CGTCA-motif	CGTCA	MeJA responsiveness
GL09835	577	CGTCA-motif	CGTCA	MeJA responsiveness
GL09835	623	CGTCA-motif	CGTCA	MeJA responsiveness
GL09835	643	CGTCA-motif	CGTCA	MeJA responsiveness
GL09835	672	CGTCA-motif	CGTCA	MeJA responsiveness
GL09835	750	CGTCA-motif	CGTCA	MeJA responsiveness
GL09835	805	CGTCA-motif	CGTCA	MeJA responsiveness
GL09835	831	CGTCA-motif	CGTCA	MeJA responsiveness
GL09835	1149	CGTCA-motif	CGTCA	MeJA responsiveness
GL09835	1579	TC-rich repeats	ATTCTCTAAC	defense and stress responsiveness
GL11492	107	TCA-element	CCATCTTTTT	salicylic acid responsiveness
GL11492	1956	MBS	CAACTG	MYB binding site involved in drought-inducibility
GL11492	1648	CAT-box	GCCACT	meristem expression
GL11492	1497	TGA-element	AACGAC	auxin responsiveness
GL11492	630	TGACG-motif	TGACG	MeJA responsiveness
GL11492	215	Box 4	ATTAAT	light responsiveness
GL11492	316	Box 4	ATTAAT	light responsiveness
GL11492	135	MRE	AACCTAA	light responsiveness
GL11492	350	ATCT-motif	AATCTAATCC	light responsiveness
GL11492	628	G-box	CACGTC	light responsiveness
GL11492	978	G-box	CACGAC	light responsiveness
GL11492	1341	G-box	CACGTC	light responsiveness
GL11492	1518	G-box	TAACACGTAG	light responsiveness
GL11492	1521	G-box	TACGTG	light responsiveness
GL11492	1556	AT1-motif	AATTATTTTT	light responsiveness
GL11492	630	CGTCA-motif	CGTCA	MeJA responsiveness
GL11492	769	LTR	CCGAAA	low-temperature responsiveness
GL11492	1139	LTR	CCGAAA	low-temperature responsiveness
GL11492	1950	LTR	CCGAAA	low-temperature responsiveness
GL11492	628	ABRE	ACGTG	abscisic acid responsiveness
GL11492	1342	ABRE	ACGTG	abscisic acid responsiveness
GL11492	1521	ABRE	ACGTG	abscisic acid responsiveness
GL12430	733	GATA-motif	AAGATAAGAT	light responsiveness
GL12430	1796	GT1-motif	GGTTAA	light responsiveness
GL12430	1558	TCT-motif	TCTTAC	light responsiveness
GL12430	465	chs-CMA1a	TTACTTAA	light responsiveness
GL12430	689	chs-CMA1a	TTACTTAA	light responsiveness
GL12430	1728	circadian	CAAAGATATC	circadian control
GL12430	1551	TCCC-motif	TCTCCCT	light responsiveness
GL12430	535	ABRE	ACGTG	abscisic acid responsiveness
GL12430	1958	TCA-element	CCATCTTTTT	salicylic acid responsiveness
GL12430	535	G-Box	CACGTT	light responsiveness
GL12430	675	CAT-box	GCCACT	meristem expression
GL12430	410	P-box	CCTTTTG	gibberellin responsiveness
GL12430	488	Box 4	ATTAAT	light responsiveness
GL12430	797	Box 4	ATTAAT	light responsiveness
GL12430	1990	Box 4	ATTAAT	light responsiveness
GL12430	980	G-box	CACGAC	light responsiveness
GL12468	1841	TGACG-motif	TGACG	MeJA responsiveness
GL12468	1363	Box 4	ATTAAT	light responsiveness
GL12468	1981	MRE	AACCTAA	light responsiveness
GL12468	1942	G-box	CACGTC	light responsiveness
GL12468	57	GT1-motif	GGTTAA	light responsiveness
GL12468	953	GT1-motif	GGTTAA	light responsiveness
GL12468	1454	GT1-motif	GGTTAAT	light responsiveness
GL12468	157	TC-rich repeats	ATTCTCTAAC	defense and stress responsiveness
GL12468	1841	CGTCA-motif	CGTCA	MeJA responsiveness
GL12468	21	GA-motif	ATAGATAA	light responsiveness
GL12468	79	AuxRR-core	GGTCCAT	auxin responsiveness
GL12468	358	chs-CMA1a	TTACTTAA	light responsiveness
GL12468	530	GCN4_motif	TGAGTCA	endosperm expression
GL12468	263	ARE	AAACCA	anaerobic induction
GL12468	1341	ARE	AAACCA	anaerobic induction
GL12468	1942	ABRE	ACGTG	abscisic acid responsiveness
GL12468	1914	LTR	CCGAAA	low-temperature responsiveness
GL12745	213	TGACG-motif	TGACG	MeJA responsiveness
GL12745	403	TGACG-motif	TGACG	MeJA responsiveness
GL12745	881	TGACG-motif	TGACG	MeJA responsiveness
GL12745	1760	TGACG-motif	TGACG	MeJA responsiveness
GL12745	188	Gap-box	CAAATGAA(A/G)A	light responsiveness
GL12745	249	ATCT-motif	AATCTAATCC	light responsiveness
GL12745	968	MRE	AACCTAA	light responsiveness
GL12745	1310	G-Box	CACGTT	light responsiveness
GL12745	1194	MBS	CAACTG	MYB binding site involved in drought-inducibility
GL12745	339	MSA-like	TCCAACGGT	cell cycle regulation
GL12745	1617	GC-motif	CCCCCG	enhancer-like element involved in anoxic specific inducibility
GL12745	1000	CAT-box	GCCACT	meristem expression
GL12745	1644	circadian	CAAAGATATC	circadian control
GL12745	1941	3-AF1 bind	TAAGAGAGGA	light responsiveness
GL12745	1311	ABRE	ACGTG	abscisic acid responsiveness
GL12745	1051	ARE	AAACCA	anaerobic induction
GL12745	729	LTR	CCGAAA	low-temperature responsiveness
GL12745	1717	chs-CMA2a	TCACTTGA	light responsiveness
GL12745	1139	TCCC-motif	TCTCCCT	light responsiveness
GL12745	1389	TCCC-motif	TCTCCCT	light responsiveness
GL12745	1202	GATA-motif	AAGATAAGAT	light responsiveness
GL12745	1227	GATA-motif	GATAGGA	light responsiveness
GL12745	359	Pc-CMA2c	GCCCACGCA	light responsiveness
GL12745	213	CGTCA-motif	CGTCA	MeJA responsiveness
GL12745	403	CGTCA-motif	CGTCA	MeJA responsiveness
GL12745	881	CGTCA-motif	CGTCA	MeJA responsiveness
GL12745	1760	CGTCA-motif	CGTCA	MeJA responsiveness
GL12745	1095	TC-rich repeats	GTTTTCTTAC	defense and stress responsiveness
GL12756	1883	CGTCA-motif	CGTCA	MeJA responsiveness
GL12756	794	TC-rich repeats	ATTCTCTAAC	defense and stress responsiveness
GL12756	1011	GA-motif	ATAGATAA	light responsiveness
GL12756	29	GT1-motif	GGTTAAT	light responsiveness
GL12756	30	GT1-motif	GGTTAA	light responsiveness
GL12756	1082	GT1-motif	GGTTAA	light responsiveness
GL12756	1359	GT1-motif	GGTTAA	light responsiveness
GL12756	1435	TCT-motif	TCTTAC	light responsiveness
GL12756	1652	TCT-motif	TCTTAC	light responsiveness
GL12756	1692	TCT-motif	TCTTAC	light responsiveness
GL12756	1575	AT1-motif	AATTATTTTT	light responsiveness
GL12756	350	Box 4	ATTAAT	light responsiveness
GL12756	433	Box 4	ATTAAT	light responsiveness
GL12756	455	Box 4	ATTAAT	light responsiveness
GL12756	533	Box 4	ATTAAT	light responsiveness
GL12756	634	Box 4	ATTAAT	light responsiveness
GL12756	676	Box 4	ATTAAT	light responsiveness
GL12756	777	Box 4	ATTAAT	light responsiveness
GL12756	1621	Box 4	ATTAAT	light responsiveness
GL12756	1883	TGACG-motif	TGACG	MeJA responsiveness
GL13150	137	TGACG-motif	TGACG	MeJA responsiveness
GL13150	369	Box 4	ATTAAT	light responsiveness
GL13150	440	Box 4	ATTAAT	light responsiveness
GL13150	874	Box 4	ATTAAT	light responsiveness
GL13150	1193	Box 4	ATTAAT	light responsiveness
GL13150	394	MRE	AACCTAA	light responsiveness
GL13150	611	LAMP-element	CTTTATCA	light responsiveness
GL13150	1624	I-box	cCATATCCAA	light responsiveness
GL13150	1895	L-box	ATCCCACCTA	light responsiveness
GL13150	530	LS7	CAGATTTATT	light responsiveness
GL13150	1966	LS7	CAGATTTATT	light responsiveness
GL13150	293	TCT-motif	TCTTAC	light responsiveness
GL13150	137	CGTCA-motif	CGTCA	MeJA responsiveness
GL13150	457	TC-rich repeats	ATTCTCTAAC	defense and stress responsiveness
GL13215	154	ABRE	ACGTG	abscisic acid responsiveness
GL13215	325	ABRE	ACGTG	abscisic acid responsiveness
GL13215	1768	ABRE	ACGTG	abscisic acid responsiveness
GL13215	1463	TCCC-motif	TCTCCCT	light responsiveness
GL13215	1559	TCCC-motif	TCTCCCT	light responsiveness
GL13215	80	GATA-motif	AAGGATAAGG	light responsiveness
GL13215	1247	GATA-motif	GATAGGA	light responsiveness
GL13215	1634	GT1-motif	GGTTAA	light responsiveness
GL13215	2005	GARE-motif	TCTGTTG	gibberellin responsiveness
GL13215	401	CGTCA-motif	CGTCA	MeJA responsiveness
GL13215	426	CGTCA-motif	CGTCA	MeJA responsiveness
GL13215	740	CGTCA-motif	CGTCA	MeJA responsiveness
GL13215	1805	CGTCA-motif	CGTCA	MeJA responsiveness
GL13215	401	TGACG-motif	TGACG	MeJA responsiveness
GL13215	426	TGACG-motif	TGACG	MeJA responsiveness
GL13215	740	TGACG-motif	TGACG	MeJA responsiveness
GL13215	1805	TGACG-motif	TGACG	MeJA responsiveness
GL13215	1767	G-box	CACGTC	light responsiveness
GL13215	939	Box 4	ATTAAT	light responsiveness
GL13215	1003	Box 4	ATTAAT	light responsiveness
GL13215	1088	Box 4	ATTAAT	light responsiveness
GL13215	804	TATC-box	TATCCCA	gibberellin responsiveness
GL13215	153	G-Box	CACGTT	light responsiveness
GL13215	325	G-Box	CACGTT	light responsiveness
GL13215	341	MBS	CAACTG	MYB binding site involved in drought-inducibility
GL13215	1670	MBS	CAACTG	MYB binding site involved in drought-inducibility
GL13215	1495	ATC-motif	AGTAATCT	light responsiveness
GL13215	1066	TGA-element	AACGAC	auxin responsiveness
GL13684	222	Box 4	ATTAAT	light responsiveness
GL13684	474	Box 4	ATTAAT	light responsiveness
GL13684	1270	Box 4	ATTAAT	light responsiveness
GL13684	1606	Box 4	ATTAAT	light responsiveness
GL13684	1136	G-box	TACGTG	light responsiveness
GL13684	1812	G-box	TACGTG	light responsiveness
GL13684	839	MRE	AACCTAA	light responsiveness
GL13684	253	TGACG-motif	TGACG	MeJA responsiveness
GL13684	435	TGACG-motif	TGACG	MeJA responsiveness
GL13684	1998	TGACG-motif	TGACG	MeJA responsiveness
GL13684	575	P-box	CCTTTTG	gibberellin responsiveness
GL13684	1057	P-box	CCTTTTG	gibberellin responsiveness
GL13684	579	WUN-motif	AAATTTCCT	wound responsieness
GL13684	1136	ABRE	ACGTG	abscisic acid responsiveness
GL13684	1813	ABRE	ACGTG	abscisic acid responsiveness
GL13684	624	ARE	AAACCA	anaerobic induction
GL13684	961	ARE	AAACCA	anaerobic induction
GL13684	1020	I-box	ccttatcct	light responsiveness
GL13684	1028	I-box	gGATAAGGTG	light responsiveness
GL13684	253	CGTCA-motif	CGTCA	MeJA responsiveness
GL13684	435	CGTCA-motif	CGTCA	MeJA responsiveness
GL13684	1998	CGTCA-motif	CGTCA	MeJA responsiveness
GL13684	837	GT1-motif	GGTTAA	light responsiveness
GL13684	1706	GT1-motif	GGTTAA	light responsiveness
GL13684	1925	TCT-motif	TCTTAC	light responsiveness
GL13684	867	GATA-motif	GATAGGG	light responsiveness
GL13684	1019	GATA-motif	AAGGATAAGG	light responsiveness
GL13684	1471	AAAC-motif	CAATCAAAAC	light responsiveness
GL14265	1752	G-Box	CACGTT	light responsiveness
GL14265	574	MBS	CAACTG	MYB binding site involved in drought-inducibility
GL14265	1411	TGA-element	AACGAC	auxin responsiveness
GL14265	1709	TGACG-motif	TGACG	MeJA responsiveness
GL14265	1516	P-box	CCTTTTG	gibberellin responsiveness
GL14265	671	Box 4	ATTAAT	light responsiveness
GL14265	742	Box 4	ATTAAT	light responsiveness
GL14265	761	Box 4	ATTAAT	light responsiveness
GL14265	1038	Box 4	ATTAAT	light responsiveness
GL14265	698	GATA-motif	AAGATAAGAT	light responsiveness
GL14265	520	TCT-motif	TCTTAC	light responsiveness
GL14265	922	TCT-motif	TCTTAC	light responsiveness
GL14265	1122	TCT-motif	TCTTAC	light responsiveness
GL14265	1311	GT1-motif	GGTTAA	light responsiveness
GL14265	1709	CGTCA-motif	CGTCA	MeJA responsiveness
GL14265	1753	ABRE	ACGTG	abscisic acid responsiveness
GL14265	1420	ARE	AAACCA	anaerobic induction
GL14265	1439	ARE	AAACCA	anaerobic induction
GL14265	1598	TCCC-motif	TCTCCCT	light responsiveness
GL14743	324	G-Box	CACGTT	light responsiveness
GL14743	964	CAT-box	GCCACT	meristem expression
GL14743	60	TGACG-motif	TGACG	MeJA responsiveness
GL14743	93	TGACG-motif	TGACG	MeJA responsiveness
GL14743	1477	TGACG-motif	TGACG	MeJA responsiveness
GL14743	1044	P-box	CCTTTTG	gibberellin responsiveness
GL14743	324	G-box	TAAACGTG	light responsiveness
GL14743	538	GATA-motif	AAGGATAAGG	light responsiveness
GL14743	1486	GATA-motif	GATAGGG	light responsiveness
GL14743	1471	GT1-motif	GGTTAA	light responsiveness
GL14743	1986	GT1-motif	GGTTAAT	light responsiveness
GL14743	1850	Sp1	GGGCGG	light responsiveness
GL14743	60	CGTCA-motif	CGTCA	MeJA responsiveness
GL14743	93	CGTCA-motif	CGTCA	MeJA responsiveness
GL14743	1477	CGTCA-motif	CGTCA	MeJA responsiveness
GL14743	1623	GA-motif	ATAGATAA	light responsiveness
GL14743	324	ABRE	ACGTG	abscisic acid responsiveness
GL14743	109	TCCC-motif	TCTCCCT	light responsiveness
GL14850	721	ARE	AAACCA	anaerobic induction
GL14850	503	circadian	CAAAGATATC	circadian control
GL14850	978	circadian	CAAAGATATC	circadian control
GL14850	1534	chs-CMA1a	TTACTTAA	light responsiveness
GL14850	310	GA-motif	ATAGATAA	light responsiveness
GL14850	1385	GA-motif	ATAGATAA	light responsiveness
GL14850	1289	CGTCA-motif	CGTCA	MeJA responsiveness
GL14850	1497	TC-rich repeats	GTTTTCTTAC	defense and stress responsiveness
GL14850	1224	GT1-motif	GGTTAA	light responsiveness
GL14850	189	ATCT-motif	AATCTAATCC	light responsiveness
GL14850	88	Box 4	ATTAAT	light responsiveness
GL14850	1289	TGACG-motif	TGACG	MeJA responsiveness
GL14850	30	TGA-element	AACGAC	auxin responsiveness
GL15201	768	Box 4	ATTAAT	light responsiveness
GL15201	1616	Box 4	ATTAAT	light responsiveness
GL15201	1929	TATC-box	TATCCCA	gibberellin responsiveness
GL15201	252	TGACG-motif	TGACG	MeJA responsiveness
GL15201	1609	P-box	CCTTTTG	gibberellin responsiveness
GL15201	239	GC-motif	CCCCCG	enhancer-like element involved in anoxic specific inducibility
GL15201	1183	TGA-element	AACGAC	auxin responsiveness
GL15201	1196	TGA-element	AACGAC	auxin responsiveness
GL15201	1741	MBS	CAACTG	MYB binding site involved in drought-inducibility
GL15201	1810	MBS	CAACTG	MYB binding site involved in drought-inducibility
GL15201	1940	ARE	AAACCA	anaerobic induction
GL15201	1915	LTR	CCGAAA	low-temperature responsiveness
GL15201	826	ACE	CTAACGTATT	light responsiveness
GL15201	1924	I-box	gGATAAGGTG	light responsiveness
GL15201	1926	I-box	cCATATCCAA	light responsiveness
GL15201	252	CGTCA-motif	CGTCA	MeJA responsiveness
GL15201	541	GA-motif	ATAGATAA	light responsiveness
GL15201	477	GATA-motif	AAGATAAGAT	light responsiveness
GL15201	90	Sp1	GGGCGG	light responsiveness
GL15201	134	Sp1	GGGCGG	light responsiveness
GL15201	150	Sp1	GGGCGG	light responsiveness
GL15201	166	Sp1	GGGCGG	light responsiveness
GL15201	196	Sp1	GGGCGG	light responsiveness
GL15201	206	Sp1	GGGCGG	light responsiveness
GL15330	554	Box 4	ATTAAT	light responsiveness
GL15330	632	Box 4	ATTAAT	light responsiveness
GL15330	187	G-box	CACGAC	light responsiveness
GL15330	482	G-box	CACGAC	light responsiveness
GL15330	1677	G-box	CACGAC	light responsiveness
GL15330	248	TATC-box	TATCCCA	gibberellin responsiveness
GL15330	1428	TATC-box	TATCCCA	gibberellin responsiveness
GL15330	1440	TGACG-motif	TGACG	MeJA responsiveness
GL15330	1596	TGACG-motif	TGACG	MeJA responsiveness
GL15330	102	LAMP-element	CTTTATCA	light responsiveness
GL15330	1314	CAT-box	GCCACT	meristem expression
GL15330	622	MBS	CAACTG	MYB binding site involved in drought-inducibility
GL15330	1298	MBS	CAACTG	MYB binding site involved in drought-inducibility
GL15330	1076	LTR	CCGAAA	low-temperature responsiveness
GL15330	1328	LTR	CCGAAA	low-temperature responsiveness
GL15330	1251	3-AF1 bind	TAAGAGAGGA	light responsiveness
GL15330	611	TC-rich repeats	ATTCTCTAAC	defense and stress responsiveness
GL15330	1440	CGTCA-motif	CGTCA	MeJA responsiveness
GL15330	1596	CGTCA-motif	CGTCA	MeJA responsiveness
GL15330	1431	GATA-motif	GATAGGG	light responsiveness
GL15330	1123	AE-box	AGAAACAA	light responsiveness
GL16082	1226	TGACG-motif	TGACG	MeJA responsiveness
GL16082	89	Box 4	ATTAAT	light responsiveness
GL16082	598	Box 4	ATTAAT	light responsiveness
GL16082	1632	Box 4	ATTAAT	light responsiveness
GL16082	1714	Box 4	ATTAAT	light responsiveness
GL16082	1971	Box 4	ATTAAT	light responsiveness
GL16082	1209	G-box	CACGAC	light responsiveness
GL16082	574	MRE	AACCTAA	light responsiveness
GL16082	1872	TGA-element	AACGAC	auxin responsiveness
GL16082	809	ARE	AAACCA	anaerobic induction
GL16082	1494	ARE	AAACCA	anaerobic induction
GL16082	1499	ARE	AAACCA	anaerobic induction
GL16082	572	GT1-motif	GGTTAA	light responsiveness
GL16082	1830	AT1-motif	AATTATTTTT	light responsiveness
GL16082	1226	CGTCA-motif	CGTCA	MeJA responsiveness
GL16082	803	TC-rich repeats	GTTTTCTTAC	defense and stress responsiveness
GL16082	1781	GA-motif	ATAGATAA	light responsiveness
GL17080	365	G-box	TACGTG	light responsiveness
GL17080	458	G-box	CACGTC	light responsiveness
GL17080	1014	MRE	AACCTAA	light responsiveness
GL17080	122	Box 4	ATTAAT	light responsiveness
GL17080	143	Box 4	ATTAAT	light responsiveness
GL17080	192	Box 4	ATTAAT	light responsiveness
GL17080	239	Box 4	ATTAAT	light responsiveness
GL17080	1199	Box 4	ATTAAT	light responsiveness
GL17080	1338	TATC-box	TATCCCA	gibberellin responsiveness
GL17080	1949	TGACG-motif	TGACG	MeJA responsiveness
GL17080	461	TGA-element	AACGAC	auxin responsiveness
GL17080	366	ABRE	ACGTG	abscisic acid responsiveness
GL17080	458	ABRE	ACGTG	abscisic acid responsiveness
GL17080	851	ARE	AAACCA	anaerobic induction
GL17080	1877	ARE	AAACCA	anaerobic induction
GL17080	1749	TC-rich repeats	GTTTTCTTAC	defense and stress responsiveness
GL17080	1949	CGTCA-motif	CGTCA	MeJA responsiveness
GL17080	1079	GT1-motif	GGTTAAT	light responsiveness
GL17080	229	TCT-motif	TCTTAC	light responsiveness
GL17515	28	circadian	CAAAGATATC	circadian control
GL17515	381	ARE	AAACCA	anaerobic induction
GL17515	445	ARE	AAACCA	anaerobic induction
GL17515	756	ARE	AAACCA	anaerobic induction
GL17515	1210	ARE	AAACCA	anaerobic induction
GL17515	1639	ARE	AAACCA	anaerobic induction
GL17515	891	Box 4	ATTAAT	light responsiveness
GL17515	1850	Box 4	ATTAAT	light responsiveness
GL17515	353	ATCT-motif	AATCTAATCC	light responsiveness
GL17515	1272	ATCT-motif	AATCTAATCC	light responsiveness
GL17515	49	TCA-element	CCATCTTTTT	salicylic acid responsiveness
GL17515	796	TCA-element	TCAGAAGAGG	salicylic acid responsiveness
GL17515	1833	TCA-element	CCATCTTTTT	salicylic acid responsiveness
GL17515	68	GC-motif	CCCCCG	enhancer-like element involved in anoxic specific inducibility
GL17515	282	CAT-box	GCCACT	meristem expression
GL17515	347	CAT-box	GCCACT	meristem expression
GL17515	678	CAT-box	GCCACT	meristem expression
GL17717	1964	GT1-motif	GGTTAA	light responsiveness
GL17717	1966	TC-rich repeats	GTTTTCTTAC	defense and stress responsiveness
GL17717	1480	I-box	GTATAAGGCC	light responsiveness
GL17717	1889	I-box	gGATAAGGTG	light responsiveness
GL17717	509	3-AF1 bind	TAAGAGAGGA	light responsiveness
GL17717	1325	circadian	CAAAGATATC	circadian control
GL17717	1589	TCCC-motif	TCTCCCT	light responsiveness
GL17717	817	ARE	AAACCA	anaerobic induction
GL17717	874	ARE	AAACCA	anaerobic induction
GL17717	1296	ARE	AAACCA	anaerobic induction
GL17717	1808	ABRE	ACGTG	abscisic acid responsiveness
GL17717	1807	G-Box	CACGTT	light responsiveness
GL17717	1763	GC-motif	CCCCCG	enhancer-like element involved in anoxic specific inducibility
GL17717	1001	Gap-box	CAAATGAA(A/G)A	light responsiveness
GL17717	1879	TATC-box	TATCCCA	gibberellin responsiveness
GL17717	1976	TATC-box	TATCCCA	gibberellin responsiveness
GL17717	28	Box 4	ATTAAT	light responsiveness
GL17717	32	Box 4	ATTAAT	light responsiveness
GL17717	1282	Box 4	ATTAAT	light responsiveness
GL17717	1350	Box 4	ATTAAT	light responsiveness
GL17885	1432	MBS	CAACTG	MYB binding site involved in drought-inducibility
GL17885	1647	MBS	CAACTG	MYB binding site involved in drought-inducibility
GL17885	1768	MBS	CAACTG	MYB binding site involved in drought-inducibility
GL17885	1583	TCA-element	CCATCTTTTT	salicylic acid responsiveness
GL17885	1255	CAT-box	GCCACT	meristem expression
GL17885	1841	P-box	CCTTTTG	gibberellin responsiveness
GL17885	208	Box 4	ATTAAT	light responsiveness
GL17885	345	Box 4	ATTAAT	light responsiveness
GL17885	529	Box 4	ATTAAT	light responsiveness
GL17885	538	Box 4	ATTAAT	light responsiveness
GL17885	871	Box 4	ATTAAT	light responsiveness
GL17885	1458	G-box	CACGAC	light responsiveness
GL17885	437	MRE	AACCTAA	light responsiveness
GL17885	577	MRE	AACCTAA	light responsiveness
GL17885	550	TCT-motif	TCTTAC	light responsiveness
GL17885	1536	TCT-motif	TCTTAC	light responsiveness
GL17885	359	GATA-motif	AAGGATAAGG	light responsiveness
GL17885	1756	TC-rich repeats	ATTCTCTAAC	defense and stress responsiveness
GL17885	376	GA-motif	ATAGATAA	light responsiveness
GL17885	1689	chs-CMA1a	TTACTTAA	light responsiveness
GL17885	1823	chs-CMA1a	TTACTTAA	light responsiveness
GL17885	1785	I-box	TGATAATGT	light responsiveness
GL17885	385	L-box	ATCCCACCTA	light responsiveness
GL17885	1269	ARE	AAACCA	anaerobic induction
GL17885	1411	ARE	AAACCA	anaerobic induction
GL17885	1812	ARE	AAACCA	anaerobic induction
GL18404	160	TCA-element	CCATCTTTTT	salicylic acid responsiveness
GL18404	234	G-Box	CACGTT	light responsiveness
GL18404	1788	G-Box	CACGTT	light responsiveness
GL18404	852	TGA-element	AACGAC	auxin responsiveness
GL18404	224	TGACG-motif	TGACG	MeJA responsiveness
GL18404	881	Box 4	ATTAAT	light responsiveness
GL18404	1375	GATA-motif	AAGATAAGAT	light responsiveness
GL18404	1507	GT1-motif	GGTTAA	light responsiveness
GL18404	1729	GT1-motif	GGTTAA	light responsiveness
GL18404	1735	GT1-motif	GGTTAAT	light responsiveness
GL18404	1736	GT1-motif	GGTTAA	light responsiveness
GL18404	224	CGTCA-motif	CGTCA	MeJA responsiveness
GL18404	1901	chs-CMA2a	TCACTTGA	light responsiveness
GL18404	1071	GCN4_motif	TGAGTCA	endosperm expression
GL18404	234	ABRE	ACGTG	abscisic acid responsiveness
GL18404	1788	ABRE	ACGTG	abscisic acid responsiveness
GL18404	1046	ARE	AAACCA	anaerobic induction
GL18404	1930	ARE	AAACCA	anaerobic induction
GL19052	735	LAMP-element	CTTTATCA	light responsiveness
GL19052	1935	G-Box	CACGTT	light responsiveness
GL19052	517	MSA-like	(T/C)C(T/C)AACGG(T/C)(T/C)A	cell cycle regulation
GL19052	1798	TCA-element	TCAGAAGAGG	salicylic acid responsiveness
GL19052	213	Box 4	ATTAAT	light responsiveness
GL19052	384	Box 4	ATTAAT	light responsiveness
GL19052	595	Box 4	ATTAAT	light responsiveness
GL19052	1547	TGACG-motif	TGACG	MeJA responsiveness
GL19052	1264	GA-motif	ATAGATAA	light responsiveness
GL19052	1412	GA-motif	ATAGATAA	light responsiveness
GL19052	1547	CGTCA-motif	CGTCA	MeJA responsiveness
GL19052	1091	AE-box	AGAAACTT	light responsiveness
GL19052	539	GT1-motif	GGTTAAT	light responsiveness
GL19052	540	GT1-motif	GGTTAA	light responsiveness
GL19052	1214	GT1-motif	GGTTAA	light responsiveness
GL19052	1474	GT1-motif	GGTTAA	light responsiveness
GL19052	1600	GARE-motif	TCTGTTG	gibberellin responsiveness
GL19052	309	ARE	AAACCA	anaerobic induction
GL19052	1995	ARE	AAACCA	anaerobic induction
GL19052	1935	ABRE	ACGTG	abscisic acid responsiveness
GL19052	669	TCCC-motif	TCTCCCT	light responsiveness
GL19052	1734	TCCC-motif	TCTCCCT	light responsiveness
GL19052	273	chs-CMA1a	TTACTTAA	light responsiveness
GL19845	453	TCT-motif	TCTTAC	light responsiveness
GL19845	1565	GATA-motif	AAGATAAGAT	light responsiveness
GL19845	1355	GT1-motif	GGTTAAT	light responsiveness
GL19845	1356	GT1-motif	GGTTAA	light responsiveness
GL19845	1366	GT1-motif	GTGTGTGAA	light responsiveness
GL19845	348	Sp1	GGGCGG	light responsiveness
GL19845	66	CGTCA-motif	CGTCA	MeJA responsiveness
GL19845	1336	chs-CMA1a	TTACTTAA	light responsiveness
GL19845	1448	I-box	AGATAAGG	light responsiveness
GL19845	738	GCN4_motif	TGAGTCA	endosperm expression
GL19845	89	ARE	AAACCA	anaerobic induction
GL19845	1057	MBS	CAACTG	MYB binding site involved in drought-inducibility
GL19845	1439	TCA-element	CCATCTTTTT	salicylic acid responsiveness
GL19845	2012	CAT-box	GCCACT	meristem expression
GL19845	66	TGACG-motif	TGACG	MeJA responsiveness
GL19845	268	Box 4	ATTAAT	light responsiveness
GL19845	414	Box 4	ATTAAT	light responsiveness
GL19845	940	Box 4	ATTAAT	light responsiveness
GL19845	1138	Box 4	ATTAAT	light responsiveness
GL19845	114	4cl-CMA1b	ATTCCGATAA	light responsiveness
GL19845	964	ATCT-motif	AATCTAATCC	light responsiveness
GL19848	1500	CAT-box	GCCACT	meristem expression
GL19848	1716	MBS	CAACTG	MYB binding site involved in drought-inducibility
GL19848	928	TCA-element	CCATCTTTTT	salicylic acid responsiveness
GL19848	430	ATCT-motif	AATCTAATCC	light responsiveness
GL19848	248	Box 4	ATTAAT	light responsiveness
GL19848	292	Box 4	ATTAAT	light responsiveness
GL19848	406	Box 4	ATTAAT	light responsiveness
GL19848	630	Box 4	ATTAAT	light responsiveness
GL19848	1603	Box 4	ATTAAT	light responsiveness
GL19848	1629	TGACG-motif	TGACG	MeJA responsiveness
GL19848	1698	TGACG-motif	TGACG	MeJA responsiveness
GL19848	1943	TGACG-motif	TGACG	MeJA responsiveness
GL19848	1629	CGTCA-motif	CGTCA	MeJA responsiveness
GL19848	1698	CGTCA-motif	CGTCA	MeJA responsiveness
GL19848	1943	CGTCA-motif	CGTCA	MeJA responsiveness
GL19848	1054	GATA-motif	AAGATAAGAT	light responsiveness
GL19848	846	GT1-motif	GGTTAAT	light responsiveness
GL19848	847	GT1-motif	GGTTAA	light responsiveness
GL19848	857	GT1-motif	GTGTGTGAA	light responsiveness
GL19848	1903	ABRE	GCCGCGTGGC	abscisic acid responsiveness
GL19848	198	GCN4_motif	TGAGTCA	endosperm expression
GL19848	827	chs-CMA1a	TTACTTAA	light responsiveness
GL19848	937	I-box	AGATAAGG	light responsiveness
GL20606	226	P-box	CCTTTTG	gibberellin responsiveness
GL20606	342	Box 4	ATTAAT	light responsiveness
GL20606	1036	Box 4	ATTAAT	light responsiveness
GL20606	1515	Box 4	ATTAAT	light responsiveness
GL20606	1768	G-box	CACGTC	light responsiveness
GL20606	1804	G-box	CACGAC	light responsiveness
GL20606	764	ATCT-motif	AATCTAATCC	light responsiveness
GL20606	349	MRE	AACCTAA	light responsiveness
GL20606	949	MRE	AACCTAA	light responsiveness
GL20606	952	GT1-motif	GGTTAA	light responsiveness
GL20606	1996	GT1-motif	GGTTAA	light responsiveness
GL20606	1625	Sp1	GGGCGG	light responsiveness
GL20606	1024	ACE	GACACGTATG	light responsiveness
GL20606	406	I-box	cCATATCCAA	light responsiveness
GL20606	384	L-box	ATCCCACCTA	light responsiveness
GL20606	557	GCN4_motif	TGAGTCA	endosperm expression
GL20606	1768	ABRE	ACGTG	abscisic acid responsiveness
GL20606	66	ARE	AAACCA	anaerobic induction
GL20606	83	ARE	AAACCA	anaerobic induction
GL20606	336	ARE	AAACCA	anaerobic induction
GL20606	617	ARE	AAACCA	anaerobic induction
GL20606	790	ARE	AAACCA	anaerobic induction
GL20606	1539	LTR	CCGAAA	low-temperature responsiveness
GL20606	170	chs-CMA2a	TCACTTGA	light responsiveness
GL21328	1253	G-box	CACGAC	light responsiveness
GL21328	784	Box 4	ATTAAT	light responsiveness
GL21328	915	P-box	CCTTTTG	gibberellin responsiveness
GL21328	518	TGACG-motif	TGACG	MeJA responsiveness
GL21328	1176	TCA-element	TCAGAAGAGG	salicylic acid responsiveness
GL21328	1172	TCCC-motif	TCTCCCT	light responsiveness
GL21328	328	ARE	AAACCA	anaerobic induction
GL21328	1482	GCN4_motif	TGAGTCA	endosperm expression
GL21328	518	CGTCA-motif	CGTCA	MeJA responsiveness
GL21328	369	GT1-motif	GGTTAA	light responsiveness
GL21328	409	GT1-motif	GGTTAA	light responsiveness
GL21328	1677	GT1-motif	GGTTAAT	light responsiveness
GL25237	1597	TCT-motif	TCTTAC	light responsiveness
GL25237	1707	Sp1	GGGCGG	light responsiveness
GL25237	1229	GARE-motif	TCTGTTG	gibberellin responsiveness
GL25237	460	TC-rich repeats	GTTTTCTTAC	defense and stress responsiveness
GL25237	1847	TC-rich repeats	ATTCTCTAAC	defense and stress responsiveness
GL25237	781	CGTCA-motif	CGTCA	MeJA responsiveness
GL25237	702	ARE	AAACCA	anaerobic induction
GL25237	723	ARE	AAACCA	anaerobic induction
GL25237	1345	ARE	AAACCA	anaerobic induction
GL25237	599	TCCC-motif	TCTCCCT	light responsiveness
GL25237	847	chs-CMA2a	TCACTTGA	light responsiveness
GL25237	1735	MBS	CAACTG	MYB binding site involved in drought-inducibility
GL25237	746	LAMP-element	CTTTATCA	light responsiveness
GL25237	791	CAT-box	GCCACT	meristem expression
GL25237	781	TGACG-motif	TGACG	MeJA responsiveness
GL25237	1118	P-box	CCTTTTG	gibberellin responsiveness
GL25237	171	Box 4	ATTAAT	light responsiveness
GL25237	1465	Box 4	ATTAAT	light responsiveness
GL25238	171	Box 4	ATTAAT	light responsiveness
GL25238	1465	Box 4	ATTAAT	light responsiveness
GL25238	781	TGACG-motif	TGACG	MeJA responsiveness
GL25238	1118	P-box	CCTTTTG	gibberellin responsiveness
GL25238	746	LAMP-element	CTTTATCA	light responsiveness
GL25238	791	CAT-box	GCCACT	meristem expression
GL25238	1735	MBS	CAACTG	MYB binding site involved in drought-inducibility
GL25238	702	ARE	AAACCA	anaerobic induction
GL25238	723	ARE	AAACCA	anaerobic induction
GL25238	1345	ARE	AAACCA	anaerobic induction
GL25238	847	chs-CMA2a	TCACTTGA	light responsiveness
GL25238	599	TCCC-motif	TCTCCCT	light responsiveness
GL25238	460	TC-rich repeats	GTTTTCTTAC	defense and stress responsiveness
GL25238	1847	TC-rich repeats	ATTCTCTAAC	defense and stress responsiveness
GL25238	781	CGTCA-motif	CGTCA	MeJA responsiveness
GL25238	1707	Sp1	GGGCGG	light responsiveness
GL25238	1597	TCT-motif	TCTTAC	light responsiveness
GL25238	1229	GARE-motif	TCTGTTG	gibberellin responsiveness
GL25239	1118	P-box	CCTTTTG	gibberellin responsiveness
GL25239	781	TGACG-motif	TGACG	MeJA responsiveness
GL25239	171	Box 4	ATTAAT	light responsiveness
GL25239	1465	Box 4	ATTAAT	light responsiveness
GL25239	1735	MBS	CAACTG	MYB binding site involved in drought-inducibility
GL25239	791	CAT-box	GCCACT	meristem expression
GL25239	746	LAMP-element	CTTTATCA	light responsiveness
GL25239	599	TCCC-motif	TCTCCCT	light responsiveness
GL25239	847	chs-CMA2a	TCACTTGA	light responsiveness
GL25239	702	ARE	AAACCA	anaerobic induction
GL25239	723	ARE	AAACCA	anaerobic induction
GL25239	1345	ARE	AAACCA	anaerobic induction
GL25239	1229	GARE-motif	TCTGTTG	gibberellin responsiveness
GL25239	1597	TCT-motif	TCTTAC	light responsiveness
GL25239	1707	Sp1	GGGCGG	light responsiveness
GL25239	781	CGTCA-motif	CGTCA	MeJA responsiveness
GL25239	460	TC-rich repeats	GTTTTCTTAC	defense and stress responsiveness
GL25239	1847	TC-rich repeats	ATTCTCTAAC	defense and stress responsiveness
GL25972	1362	ABRE	ACGTG	abscisic acid responsiveness
GL25972	302	ARE	AAACCA	anaerobic induction
GL25972	98	TCCC-motif	TCTCCCT	light responsiveness
GL25972	520	circadian	CAAAGATATC	circadian control
GL25972	409	TC-rich repeats	ATTCTCTAAC	defense and stress responsiveness
GL25972	804	TC-rich repeats	ATTCTCTAAC	defense and stress responsiveness
GL25972	720	GA-motif	ATAGATAA	light responsiveness
GL25972	487	GATA-motif	GATAGGA	light responsiveness
GL25972	369	Box 4	ATTAAT	light responsiveness
GL25972	584	Box 4	ATTAAT	light responsiveness
GL25972	734	Box 4	ATTAAT	light responsiveness
GL25972	1057	Box 4	ATTAAT	light responsiveness
GL25972	1595	Box 4	ATTAAT	light responsiveness
GL25972	1721	Box 4	ATTAAT	light responsiveness
GL25972	1359	G-box	TAAACGTG	light responsiveness
GL25972	680	MRE	AACCTAA	light responsiveness
GL25972	1037	P-box	CCTTTTG	gibberellin responsiveness
GL25972	1554	TGA-element	AACGAC	auxin responsiveness
GL25972	1361	G-Box	CACGTT	light responsiveness
GL25972	63	TCA-element	TCAGAAGAGG	salicylic acid responsiveness
GL25973	98	TCCC-motif	TCTCCCT	light responsiveness
GL25973	1362	ABRE	ACGTG	abscisic acid responsiveness
GL25973	302	ARE	AAACCA	anaerobic induction
GL25973	520	circadian	CAAAGATATC	circadian control
GL25973	409	TC-rich repeats	ATTCTCTAAC	defense and stress responsiveness
GL25973	804	TC-rich repeats	ATTCTCTAAC	defense and stress responsiveness
GL25973	720	GA-motif	ATAGATAA	light responsiveness
GL25973	487	GATA-motif	GATAGGA	light responsiveness
GL25973	369	Box 4	ATTAAT	light responsiveness
GL25973	584	Box 4	ATTAAT	light responsiveness
GL25973	734	Box 4	ATTAAT	light responsiveness
GL25973	1057	Box 4	ATTAAT	light responsiveness
GL25973	1595	Box 4	ATTAAT	light responsiveness
GL25973	1721	Box 4	ATTAAT	light responsiveness
GL25973	1359	G-box	TAAACGTG	light responsiveness
GL25973	680	MRE	AACCTAA	light responsiveness
GL25973	1037	P-box	CCTTTTG	gibberellin responsiveness
GL25973	1554	TGA-element	AACGAC	auxin responsiveness
GL25973	63	TCA-element	TCAGAAGAGG	salicylic acid responsiveness
GL25973	1361	G-Box	CACGTT	light responsiveness
GL27444	752	CAT-box	GCCACT	meristem expression
GL27444	1446	CAT-box	GCCACT	meristem expression
GL27444	1607	CAT-box	GCCACT	meristem expression
GL27444	1091	MBS	CAACTG	MYB binding site involved in drought-inducibility
GL27444	702	TCA-element	CCATCTTTTT	salicylic acid responsiveness
GL27444	56	Box 4	ATTAAT	light responsiveness
GL27444	549	Box 4	ATTAAT	light responsiveness
GL27444	359	TATC-box	TATCCCA	gibberellin responsiveness
GL27444	1353	P-box	CCTTTTG	gibberellin responsiveness
GL27444	203	GT1-motif	GGTTAAT	light responsiveness
GL27444	204	GT1-motif	GGTTAA	light responsiveness
GL27444	630	GT1-motif	GGTTAA	light responsiveness
GL27444	1022	GATA-motif	GATAGGA	light responsiveness
GL27444	1428	ARE	AAACCA	anaerobic induction
GL27444	354	I-box	gGATAAGGTG	light responsiveness
GL27445	203	GT1-motif	GGTTAAT	light responsiveness
GL27445	204	GT1-motif	GGTTAA	light responsiveness
GL27445	630	GT1-motif	GGTTAA	light responsiveness
GL27445	1022	GATA-motif	GATAGGA	light responsiveness
GL27445	1428	ARE	AAACCA	anaerobic induction
GL27445	354	I-box	gGATAAGGTG	light responsiveness
GL27445	752	CAT-box	GCCACT	meristem expression
GL27445	1446	CAT-box	GCCACT	meristem expression
GL27445	1607	CAT-box	GCCACT	meristem expression
GL27445	1091	MBS	CAACTG	MYB binding site involved in drought-inducibility
GL27445	702	TCA-element	CCATCTTTTT	salicylic acid responsiveness
GL27445	56	Box 4	ATTAAT	light responsiveness
GL27445	549	Box 4	ATTAAT	light responsiveness
GL27445	359	TATC-box	TATCCCA	gibberellin responsiveness
GL27445	1353	P-box	CCTTTTG	gibberellin responsiveness
GL29522	1710	Sp1	GGGCGG	light responsiveness
GL29522	530	GT1-motif	GGTTAAT	light responsiveness
GL29522	699	GT1-motif	GGTTAAT	light responsiveness
GL29522	411	AuxRR-core	GGTCCAT	auxin responsiveness
GL29522	670	chs-CMA2a	TCACTTGA	light responsiveness
GL29522	439	ARE	AAACCA	anaerobic induction
GL29522	1960	ARE	AAACCA	anaerobic induction
GL29522	1596	GCN4_motif	TGAGTCA	endosperm expression
GL29522	1682	TCA-element	CCATCTTTTT	salicylic acid responsiveness
GL29522	200	ATC-motif	AGTAATCT	light responsiveness
GL29522	1132	AuxRE	TGTCTCAATA	auxin responsiveness
GL29522	57	Box 4	ATTAAT	light responsiveness
GL29522	170	Box 4	ATTAAT	light responsiveness
GL29522	221	Box 4	ATTAAT	light responsiveness
GL29522	393	Box 4	ATTAAT	light responsiveness
GL29522	401	Box 4	ATTAAT	light responsiveness
GL29522	446	Box 4	ATTAAT	light responsiveness
GL29522	516	Box 4	ATTAAT	light responsiveness
GL29522	520	Box 4	ATTAAT	light responsiveness
GL29522	541	Box 4	ATTAAT	light responsiveness
GL29522	764	Box 4	ATTAAT	light responsiveness
GL29522	901	Box 4	ATTAAT	light responsiveness
GL29522	915	Box 4	ATTAAT	light responsiveness
GL29522	977	Box 4	ATTAAT	light responsiveness
GL29522	1289	Box 4	ATTAAT	light responsiveness
GL29522	1315	Box 4	ATTAAT	light responsiveness
GL29522	1474	Box 4	ATTAAT	light responsiveness
GL31713	616	CAT-box	GCCACT	meristem expression
GL31713	1359	CAT-box	GCCACT	meristem expression
GL31713	1543	CAT-box	GCCACT	meristem expression
GL31713	1623	CAT-box	GCCACT	meristem expression
GL31713	1050	GC-motif	CCCCCG	enhancer-like element involved in anoxic specific inducibility
GL31713	471	TCA-element	CCATCTTTTT	salicylic acid responsiveness
GL31713	49	ATC-motif	AGTAATCT	light responsiveness
GL31713	65	AuxRE	TGTCTCAATA	auxin responsiveness
GL31713	232	Box 4	ATTAAT	light responsiveness
GL31713	359	Box 4	ATTAAT	light responsiveness
GL31713	721	Box 4	ATTAAT	light responsiveness
GL31713	1829	Box 4	ATTAAT	light responsiveness
GL31713	33	MRE	AACCTAA	light responsiveness
GL31713	1384	G-box	TACGTG	light responsiveness
GL31713	2002	P-box	CCTTTTG	gibberellin responsiveness
GL31713	1742	TGACG-motif	TGACG	MeJA responsiveness
GL31713	1748	TGACG-motif	TGACG	MeJA responsiveness
GL31713	1742	CGTCA-motif	CGTCA	MeJA responsiveness
GL31713	1748	CGTCA-motif	CGTCA	MeJA responsiveness
GL31713	962	GATA-motif	GATAGGA	light responsiveness
GL31713	1378	GATA-motif	GATAGGA	light responsiveness
GL31713	1078	Sp1	GGGCGG	light responsiveness
GL31713	1548	LTR	CCGAAA	low-temperature responsiveness
GL31713	858	GCN4_motif	TGAGTCA	endosperm expression
GL31713	126	ARE	AAACCA	anaerobic induction
GL31713	212	ARE	AAACCA	anaerobic induction
GL31713	1384	ABRE	ACGTG	abscisic acid responsiveness
GL31713	159	I-box	TGATAATGT	light responsiveness
GL31713	1164	circadian	CAAAGATATC	circadian control
GL32247	191	TCCC-motif	TCTCCCT	light responsiveness
GL32247	1715	TCCC-motif	TCTCCCT	light responsiveness
GL32247	1842	LTR	CCGAAA	low-temperature responsiveness
GL32247	1635	CGTCA-motif	CGTCA	MeJA responsiveness
GL32247	1771	GA-motif	ATAGATAA	light responsiveness
GL32247	1221	TCT-motif	TCTTAC	light responsiveness
GL32247	448	Box 4	ATTAAT	light responsiveness
GL32247	926	Box 4	ATTAAT	light responsiveness
GL32247	953	Box 4	ATTAAT	light responsiveness
GL32247	957	Box 4	ATTAAT	light responsiveness
GL32247	980	Box 4	ATTAAT	light responsiveness
GL32247	1279	Box 4	ATTAAT	light responsiveness
GL32247	1550	Box 4	ATTAAT	light responsiveness
GL32247	783	TATC-box	TATCCCA	gibberellin responsiveness
GL32247	1635	TGACG-motif	TGACG	MeJA responsiveness
GL32656	576	GCN4_motif	TGAGTCA	endosperm expression
GL32656	1226	circadian	CAAAGATATC	circadian control
GL32656	1987	I-box	atGATAAGGT	light responsiveness
GL32656	341	CGTCA-motif	CGTCA	MeJA responsiveness
GL32656	805	CGTCA-motif	CGTCA	MeJA responsiveness
GL32656	1904	CGTCA-motif	CGTCA	MeJA responsiveness
GL32656	1556	ACA-motif	AATCACAACC	light responsiveness
GL32656	1483	GATA-motif	GATAGGG	light responsiveness
GL32656	587	Box 4	ATTAAT	light responsiveness
GL32656	1286	Box 4	ATTAAT	light responsiveness
GL32656	1325	Box 4	ATTAAT	light responsiveness
GL32656	1505	ATCT-motif	AATCTAATCC	light responsiveness
GL32656	1887	G-box	CACGAC	light responsiveness
GL32656	341	TGACG-motif	TGACG	MeJA responsiveness
GL32656	805	TGACG-motif	TGACG	MeJA responsiveness
GL32656	1904	TGACG-motif	TGACG	MeJA responsiveness
GL32656	1077	P-box	CCTTTTG	gibberellin responsiveness
GL32656	1922	MBS	CAACTG	MYB binding site involved in drought-inducibility
GL32708	968	CGTCA-motif	CGTCA	MeJA responsiveness
GL32708	1322	CGTCA-motif	CGTCA	MeJA responsiveness
GL32708	1777	CGTCA-motif	CGTCA	MeJA responsiveness
GL32708	1808	CGTCA-motif	CGTCA	MeJA responsiveness
GL32708	620	ACA-motif	AATCACAACC	light responsiveness
GL32708	1933	GT1-motif	GGTTAAT	light responsiveness
GL32708	547	GATA-motif	GATAGGG	light responsiveness
GL32708	1594	GATA-motif	AAGGATAAGG	light responsiveness
GL32708	1994	Sp1	GGGCGG	light responsiveness
GL32708	1314	TCCC-motif	TCTCCCT	light responsiveness
GL32708	1266	LTR	CCGAAA	low-temperature responsiveness
GL32708	1270	ABRE	AACCCGG	abscisic acid responsiveness
GL32708	1447	ARE	AAACCA	anaerobic induction
GL32708	1051	I-box	atGATAAGGT	light responsiveness
GL32708	290	circadian	CAAAGATATC	circadian control
GL32708	986	MBS	CAACTG	MYB binding site involved in drought-inducibility
GL32708	1632	MBS	CAACTG	MYB binding site involved in drought-inducibility
GL32708	1682	MBS	CAACTG	MYB binding site involved in drought-inducibility
GL32708	350	Box 4	ATTAAT	light responsiveness
GL32708	389	Box 4	ATTAAT	light responsiveness
GL32708	569	ATCT-motif	AATCTAATCC	light responsiveness
GL32708	951	G-box	CACGAC	light responsiveness
GL32708	1251	G-box	CACGAC	light responsiveness
GL32708	141	P-box	CCTTTTG	gibberellin responsiveness
GL32708	968	TGACG-motif	TGACG	MeJA responsiveness
GL32708	1322	TGACG-motif	TGACG	MeJA responsiveness
GL32708	1777	TGACG-motif	TGACG	MeJA responsiveness
GL32708	1808	TGACG-motif	TGACG	MeJA responsiveness
GL32998	877	GC-motif	CCCCCG	enhancer-like element involved in anoxic specific inducibility
GL32998	1988	GC-motif	CCCCCG	enhancer-like element involved in anoxic specific inducibility
GL32998	357	TGA-element	AACGAC	auxin responsiveness
GL32998	1725	TGA-element	AACGAC	auxin responsiveness
GL32998	56	CAT-box	GCCACT	meristem expression
GL32998	363	CAT-box	GCCACT	meristem expression
GL32998	1643	GTGGC-motif	CATCGTGTGG	light responsiveness
GL32998	1912	G-Box	CACGTT	light responsiveness
GL32998	1044	Box 4	ATTAAT	light responsiveness
GL32998	1786	G-box	CACGAC	light responsiveness
GL32998	1790	TGACG-motif	TGACG	MeJA responsiveness
GL32998	1537	P-box	CCTTTTG	gibberellin responsiveness
GL32998	1790	CGTCA-motif	CGTCA	MeJA responsiveness
GL32998	1631	Box II	TGGTAATAA	light responsiveness
GL32998	1565	AE-box	AGAAACAA	light responsiveness
GL32998	726	Sp1	GGGCGG	light responsiveness
GL32998	1985	Sp1	GGGCGG	light responsiveness
GL32998	1913	ABRE	ACGTG	abscisic acid responsiveness
GL32998	352	ARE	AAACCA	anaerobic induction
GL32998	1591	ARE	AAACCA	anaerobic induction
GL32998	147	TCCC-motif	TCTCCCT	light responsiveness
GL32998	217	LTR	CCGAAA	low-temperature responsiveness
GL32998	1085	LTR	CCGAAA	low-temperature responsiveness
GL33442	47	G-box	CACGAC	light responsiveness
GL33442	413	G-box	CACGAC	light responsiveness
GL33442	597	G-box	CACGAC	light responsiveness
GL33442	754	G-box	CACGTC	light responsiveness
GL33442	823	G-box	CACGAC	light responsiveness
GL33442	1609	Box 4	ATTAAT	light responsiveness
GL33442	753	TGACG-motif	TGACG	MeJA responsiveness
GL33442	1138	TGACG-motif	TGACG	MeJA responsiveness
GL33442	1185	TGACG-motif	TGACG	MeJA responsiveness
GL33442	1729	TGACG-motif	TGACG	MeJA responsiveness
GL33442	1744	TGACG-motif	TGACG	MeJA responsiveness
GL33442	1246	CAT-box	GCCACT	meristem expression
GL33442	619	MSA-like	TCCAACGGT	cell cycle regulation
GL33442	755	ABRE	ACGTG	abscisic acid responsiveness
GL33442	753	CGTCA-motif	CGTCA	MeJA responsiveness
GL33442	1138	CGTCA-motif	CGTCA	MeJA responsiveness
GL33442	1185	CGTCA-motif	CGTCA	MeJA responsiveness
GL33442	1729	CGTCA-motif	CGTCA	MeJA responsiveness
GL33442	1744	CGTCA-motif	CGTCA	MeJA responsiveness
GL33442	1790	GATA-motif	AAGGATAAGG	light responsiveness
GL33442	1859	GATA-motif	AAGATAAGAT	light responsiveness
GL33442	1627	AT1-motif	AATTATTTTT	light responsiveness
GL33765	304	CGTCA-motif	CGTCA	MeJA responsiveness
GL33765	413	CGTCA-motif	CGTCA	MeJA responsiveness
GL33765	1543	GA-motif	ATAGATAA	light responsiveness
GL33765	1025	AE-box	AGAAACAA	light responsiveness
GL33765	2006	GT1-motif	GGTTAA	light responsiveness
GL33765	375	TCT-motif	TCTTAC	light responsiveness
GL33765	902	LS7	CAGATTTATT	light responsiveness
GL33765	1876	ARE	AAACCA	anaerobic induction
GL33765	1922	3-AF1 bind	TAAGAGAGGA	light responsiveness
GL33765	1120	TATC-box	TATCCCA	gibberellin responsiveness
GL33765	191	Box 4	ATTAAT	light responsiveness
GL33765	826	Box 4	ATTAAT	light responsiveness
GL33765	1316	Box 4	ATTAAT	light responsiveness
GL33765	1336	Box 4	ATTAAT	light responsiveness
GL33765	1576	Box 4	ATTAAT	light responsiveness
GL33765	1670	Box 4	ATTAAT	light responsiveness
GL33765	873	Gap-box	CAAATGAA(A/G)A	light responsiveness
GL33765	1770	Gap-box	CAAATGAA(A/G)A	light responsiveness
GL33765	304	TGACG-motif	TGACG	MeJA responsiveness
GL33765	413	TGACG-motif	TGACG	MeJA responsiveness
GL33897	999	G-box	CACGTG	light responsiveness
GL33897	559	TCA-element	CCATCTTTTT	salicylic acid responsiveness
GL33897	1151	TGA-element	AACGAC	auxin responsiveness
GL33897	896	TGACG-motif	TGACG	MeJA responsiveness
GL33897	1093	TGACG-motif	TGACG	MeJA responsiveness
GL33897	1549	TGACG-motif	TGACG	MeJA responsiveness
GL33897	61	Box 4	ATTAAT	light responsiveness
GL33897	105	Box 4	ATTAAT	light responsiveness
GL33897	280	Box 4	ATTAAT	light responsiveness
GL33897	652	Box 4	ATTAAT	light responsiveness
GL33897	724	Box 4	ATTAAT	light responsiveness
GL33897	1297	Box 4	ATTAAT	light responsiveness
GL33897	1668	Box 4	ATTAAT	light responsiveness
GL33897	1674	Box 4	ATTAAT	light responsiveness
GL33897	1833	Box 4	ATTAAT	light responsiveness
GL33897	999	G-box	CACGTG	light responsiveness
GL33897	896	CGTCA-motif	CGTCA	MeJA responsiveness
GL33897	1093	CGTCA-motif	CGTCA	MeJA responsiveness
GL33897	1549	CGTCA-motif	CGTCA	MeJA responsiveness
GL33897	1385	I-box	TGATAATGT	light responsiveness
GL33897	999	ABRE	CACGTG	abscisic acid responsiveness
GL33897	1000	ABRE	ACGTG	abscisic acid responsiveness
GL33897	1222	chs-CMA2a	TCACTTGA	light responsiveness
GL33957	301	chs-CMA2a	TCACTTGA	light responsiveness
GL33957	970	ABRE	ACGTG	abscisic acid responsiveness
GL33957	1353	ABRE	CGCACGTGTC	abscisic acid responsiveness
GL33957	1355	ABRE	CACGTG	abscisic acid responsiveness
GL33957	1356	ABRE	ACGTG	abscisic acid responsiveness
GL33957	1693	ABRE	GCAACGTGTC	abscisic acid responsiveness
GL33957	1695	ABRE	CACGTG	abscisic acid responsiveness
GL33957	1696	ABRE	ACGTG	abscisic acid responsiveness
GL33957	1428	ARE	AAACCA	anaerobic induction
GL33957	1093	circadian	CAAAGATATC	circadian control
GL33957	1353	ACE	GACACGTATG	light responsiveness
GL33957	1435	TC-rich repeats	ATTCTCTAAC	defense and stress responsiveness
GL33957	2006	CGTCA-motif	CGTCA	MeJA responsiveness
GL33957	778	GT1-motif	GGTTAA	light responsiveness
GL33957	1227	GT1-motif	GGTTAA	light responsiveness
GL33957	1818	GT1-motif	GGTTAA	light responsiveness
GL33957	1307	Sp1	GGGCGG	light responsiveness
GL33957	589	Box 4	ATTAAT	light responsiveness
GL33957	1217	Box 4	ATTAAT	light responsiveness
GL33957	126	G-box	CACGAC	light responsiveness
GL33957	1354	G-box	ACACGTGT	light responsiveness
GL33957	1355	G-box	CACGTG	light responsiveness
GL33957	1692	G-box	ACACGTGG	light responsiveness
GL33957	1694	G-box	ACACGTGGC	light responsiveness
GL33957	1695	G-box	CACGTG	light responsiveness
GL33957	2006	TGACG-motif	TGACG	MeJA responsiveness
GL33957	1638	CAT-box	GCCACT	meristem expression
GL33957	1419	TGA-element	AACGAC	auxin responsiveness
GL33957	1604	TCA-element	CCATCTTTTT	salicylic acid responsiveness
GL33957	271	MBS	CAACTG	MYB binding site involved in drought-inducibility
GL33957	1457	MBS	CAACTG	MYB binding site involved in drought-inducibility
GL33957	969	G-Box	CACGTT	light responsiveness
GL33957	1355	G-box	CACGTG	light responsiveness
GL33957	1695	G-box	CACGTG	light responsiveness
GL34067	278	GA-motif	ATAGATAA	light responsiveness
GL34067	1494	GA-motif	ATAGATAA	light responsiveness
GL34067	193	TC-rich repeats	ATTCTCTAAC	defense and stress responsiveness
GL34067	145	GARE-motif	TCTGTTG	gibberellin responsiveness
GL34067	1695	GARE-motif	TCTGTTG	gibberellin responsiveness
GL34067	123	GT1-motif	GGTTAA	light responsiveness
GL34067	1431	TCCC-motif	TCTCCCT	light responsiveness
GL34067	1852	TCCC-motif	TCTCCCT	light responsiveness
GL34067	1927	TCCC-motif	TCTCCCT	light responsiveness
GL34067	56	ARE	AAACCA	anaerobic induction
GL34067	1896	ABRE	TACGGTC	abscisic acid responsiveness
GL34067	449	GCN4_motif	TGAGTCA	endosperm expression
GL34067	1663	CAT-box	GCCACT	meristem expression
GL34067	460	LAMP-element	CTTTATCA	light responsiveness
GL34067	1026	TCA-element	CCATCTTTTT	salicylic acid responsiveness
GL34067	1972	MBS	CAACTG	MYB binding site involved in drought-inducibility
GL34067	692	Box 4	ATTAAT	light responsiveness

## Sheet: Table S5
Table S5 Cis-acting elements analysis
		Light responsiveness																														Plant growth					Plant hormone										Stress responsive
Gene name	Gene ID	3-AF1 binding site	4cl-CMA1b	AAAC-motif	ACA-motif	ACE	AE-box	AT1-motif	ATC-motif	ATCT-motif	Box 4	Box II	chs-CMA1a	chs-CMA2a	circadian	G-box	GA-motif	Gap-box	GATA-motif	GATT-motif	GT1-motif	GTGGC-motif	I-box	L-box	LAMP-element	LS7	MRE	Pc-CMA2c	Sp1	TCCC-motif	TCT-motif	AACA_motif	CAT-box	GCN4_motif	MSA-like	NON-box	ABRE	AuxRE	AuxRR-core	CGTCA-motif	GARE-motif	P-box	TATC-box	TCA-element	TGA-element	TGACG-motif	ARE	LTR	TC-rich repeats
CgGRAS1	GL15201	0	0	0	0	1	0	0	0	0	2	0	0	0	0	0	1	0	1	0	0	0	2	0	0	0	0	0	6	0	0	0	0	0	0	0	0	0	0	1	0	1	1	0	2	1	1	1	0
CgGRAS2	GL13684	0	0	1	0	0	0	0	0	0	4	0	0	0	0	2	0	0	2	0	2	0	2	0	0	0	1	0	0	0	1	0	0	0	0	0	2	0	0	3	0	0	0	0	0	3	2	0	0
CgGRAS3	GL31713	0	0	0	0	0	0	0	1	0	4	0	0	0	1	1	0	0	2	0	0	0	1	0	0	0	1	0	1	0	0	0	4	1	0	0	1	1	0	2	0	1	0	1	0	2	2	1	0
CgGRAS4	GL12745	1	0	0	0	0	0	0	0	1	0	0	0	1	1	1	0	1	2	0	0	0	0	0	0	0	1	1	0	2	0	0	1	0	1	0	1	0	0	4	0	0	0	0	0	4	1	1	1
CgGRAS5	GL09835	0	0	0	0	0	1	0	0	0	2	0	0	0	0	2	0	0	0	0	0	0	0	0	1	0	0	0	1	1	0	0	0	0	0	0	0	0	0	10	0	0	0	1	0	10	2	0	1
CgGRAS6	GL12430	0	0	0	0	0	0	0	0	0	3	0	2	0	1	2	0	0	1	0	1	0	0	0	0	0	0	0	0	1	1	0	1	0	0	0	1	0	0	0	0	1	0	1	0	0	0	0	0
CgGRAS7	GL20606	0	0	0	0	1	0	0	0	1	3	0	0	1	0	2	0	0	0	0	2	0	1	1	0	0	2	0	1	0	0	0	0	1	0	0	1	0	0	0	0	1	0	0	0	0	5	1	0
CgGRAS8	GL13215	0	0	0	0	0	0	0	1	0	3	0	0	0	0	3	0	0	2	0	1	0	0	0	0	0	0	0	0	2	0	0	0	0	0	0	3	0	0	4	1	0	1	0	1	4	0	0	0
CgGRAS9	GL17080	0	0	0	0	0	0	0	0	0	5	0	0	0	0	2	0	0	0	0	1	0	0	0	0	0	1	0	0	0	1	0	0	0	0	0	2	0	0	1	0	0	1	0	1	1	2	0	1
CgGRAS10	GL17717	1	0	0	0	0	0	0	0	0	4	0	0	0	1	1	0	1	0	0	1	0	2	0	0	0	0	0	0	1	0	0	0	0	0	0	1	0	0	0	0	0	2	0	0	0	3	0	1
CgGRAS11	GL33957	0	0	0	0	1	0	0	0	0	2	0	0	1	1	9	0	0	0	0	3	0	0	0	0	0	0	0	1	0	0	0	1	0	0	0	7	0	0	1	0	0	0	1	1	1	1	0	1
CgGRAS12	GL12468	0	0	0	0	0	0	0	0	0	1	0	1	0	0	1	1	0	0	0	3	0	0	0	0	0	1	0	0	0	0	0	0	1	0	0	1	0	1	1	0	0	0	0	0	1	2	1	1
CgGRAS13	GL14850	0	0	0	0	0	0	0	0	1	1	0	1	0	2	0	2	0	0	0	1	0	0	0	0	0	0	0	0	0	0	0	0	0	0	0	0	0	0	1	0	0	0	0	1	1	1	0	1
CgGRAS14	GL32708	0	0	0	1	0	0	0	0	1	2	0	0	0	1	2	0	0	2	0	1	0	1	0	0	0	0	0	1	1	0	0	0	0	0	0	1	0	0	4	0	1	0	0	0	4	1	1	0
CgGRAS15	GL32656	0	0	0	1	0	0	0	0	1	3	0	0	0	1	1	0	0	1	0	0	0	1	0	0	0	0	0	0	0	0	0	0	1	0	0	0	0	0	3	0	1	0	0	0	3	0	0	0
CgGRAS16	GL12756	0	0	0	0	0	0	1	0	0	8	0	0	0	0	0	1	0	0	0	4	0	0	0	0	0	0	0	0	0	3	0	0	0	0	0	0	0	0	1	0	0	0	0	0	1	0	0	1
CgGRAS17	GL00053	0	0	0	0	0	1	0	0	0	2	0	0	0	0	0	0	0	2	0	3	0	1	0	0	0	1	0	0	1	0	0	1	0	0	0	0	0	0	0	0	0	1	1	0	0	2	0	1
CgGRAS18	GL00065	0	0	0	0	0	1	0	0	0	2	0	0	0	0	0	0	0	1	0	3	0	1	0	0	0	0	0	0	0	0	0	3	0	0	0	0	0	0	0	0	1	1	1	0	0	2	0	1
CgGRAS19	GL27444	0	0	0	0	0	0	0	0	0	2	0	0	0	0	0	0	0	1	0	3	0	1	0	0	0	0	0	0	0	0	0	3	0	0	0	0	0	0	0	0	1	1	1	0	0	1	0	0
CgGRAS20	GL27445	0	0	0	0	0	0	0	0	0	2	0	0	0	0	0	0	0	1	0	3	0	1	0	0	0	0	0	0	0	0	0	3	0	0	0	0	0	0	0	0	1	1	1	0	0	1	0	0
CgGRAS21	GL32247	0	0	0	0	0	0	0	0	0	7	0	0	0	0	0	1	0	0	0	0	0	0	0	0	0	0	0	0	2	1	0	0	0	0	0	0	0	0	1	0	0	1	0	0	1	0	1	0
CgGRAS22	GL14743	0	0	0	0	0	0	0	0	0	0	0	0	0	0	2	1	0	2	0	2	0	0	0	0	0	0	0	1	1	0	0	1	0	0	0	1	0	0	3	0	1	0	0	0	3	0	0	0
CgGRAS23	GL13150	0	0	0	0	0	0	0	0	0	4	0	0	0	0	0	0	0	0	0	0	0	1	1	1	2	1	0	0	0	1	0	0	0	0	0	0	0	0	1	0	0	0	0	0	1	0	0	1
CgGRAS24	GL34067	0	0	0	0	0	0	0	0	0	1	0	0	0	0	0	2	0	0	0	1	0	0	0	1	0	0	0	0	3	0	0	1	1	0	0	1	0	0	0	2	0	0	1	0	0	1	0	1
CgGRAS25	GL09810	0	0	0	0	1	0	0	1	0	4	0	2	0	1	5	0	0	0	0	0	0	0	0	0	0	1	0	1	0	0	0	0	0	0	0	3	0	0	3	0	0	0	0	0	3	0	1	0
CgGRAS26	GL07291	0	0	0	0	0	0	0	0	0	2	0	0	0	1	1	0	0	1	0	1	0	1	0	0	0	0	0	1	3	2	0	0	1	0	0	0	0	0	0	1	2	0	0	0	0	1	0	1
CgGRAS27	GL01840	0	0	0	0	0	0	0	1	0	4	0	0	0	0	0	0	0	0	0	0	0	0	0	0	0	0	0	0	1	2	0	0	1	0	0	0	0	0	1	0	0	0	1	0	1	0	1	0
CgGRAS28	GL33442	0	0	0	0	0	0	1	0	0	1	0	0	0	0	5	0	0	2	0	0	0	0	0	0	0	0	0	0	0	0	0	1	0	1	0	1	0	0	5	0	0	0	0	0	5	0	0	0
CgGRAS29	GL32998	0	0	0	0	0	1	0	0	0	1	1	0	0	0	2	0	0	0	0	0	1	0	0	0	0	0	0	2	1	0	0	2	0	0	0	1	0	0	1	0	1	0	0	2	1	2	2	0
CgGRAS30	GL16082	0	0	0	0	0	0	1	0	0	5	0	0	0	0	1	1	0	0	0	1	0	0	0	0	0	1	0	0	0	0	0	0	0	0	0	0	0	0	1	0	0	0	0	1	1	3	0	1
CgGRAS31	GL19052	0	0	0	0	0	1	0	0	0	3	0	1	0	0	1	2	0	0	0	4	0	0	0	1	0	0	0	0	2	0	0	0	0	1	0	1	0	0	1	1	0	0	1	0	1	2	0	0
CgGRAS32	GL03297	0	0	0	0	0	0	0	0	1	8	1	0	0	0	2	0	0	0	0	0	2	0	0	0	0	1	0	0	0	0	0	2	1	0	0	1	0	0	3	0	0	0	0	0	3	1	1	0
CgGRAS33	GL25973	0	0	0	0	0	0	0	0	0	6	0	0	0	1	2	1	0	1	0	0	0	0	0	0	0	1	0	0	1	0	0	0	0	0	0	1	0	0	0	0	1	0	1	1	0	1	0	2
CgGRAS34	GL25972	0	0	0	0	0	0	0	0	0	6	0	0	0	1	2	1	0	1	0	0	0	0	0	0	0	1	0	0	1	0	0	0	0	0	0	1	0	0	0	0	1	0	1	1	0	1	0	2
CgGRAS35	GL21328	0	0	0	0	0	0	0	0	0	1	0	0	0	0	1	0	0	0	0	3	0	0	0	0	0	0	0	0	1	0	0	0	1	0	0	0	0	0	1	0	1	0	1	0	1	1	0	0
CgGRAS36	GL09308	0	0	0	0	0	0	0	0	1	3	0	0	0	0	5	0	0	0	0	0	0	0	0	0	0	0	0	0	0	0	0	0	0	0	0	4	0	0	2	0	0	0	0	2	2	0	0	0
CgGRAS37	GL07347	0	0	0	0	1	0	0	0	1	2	0	0	0	1	4	0	0	1	0	2	0	0	0	0	0	3	0	1	1	0	0	0	1	0	0	4	0	0	1	0	0	0	1	1	1	1	1	1
CgGRAS38	GL14265	0	0	0	0	0	0	0	0	0	4	0	0	0	0	1	0	0	1	0	1	0	0	0	0	0	0	0	0	1	3	0	0	0	0	0	1	0	0	1	0	1	0	0	1	1	2	0	0
CgGRAS39	GL17885	0	0	0	0	0	0	0	0	0	5	0	2	0	0	1	1	0	1	0	0	0	1	1	0	0	2	0	0	0	2	0	1	0	0	0	0	0	0	0	0	1	0	1	0	0	3	0	1
CgGRAS40	GL17515	0	0	0	0	0	0	0	0	2	2	0	0	0	1	0	0	0	0	0	0	0	0	0	0	0	0	0	0	0	0	0	3	0	0	0	0	0	0	0	0	0	0	3	0	0	5	0	0
CgGRAS41	GL01390	0	0	0	0	0	0	0	0	0	0	0	1	0	0	1	0	0	1	0	2	0	0	0	0	0	0	0	0	1	0	1	0	0	0	0	0	0	0	2	0	0	0	1	0	2	1	0	1
CgGRAS42	GL29522	0	0	0	0	0	0	0	1	0	16	0	0	1	0	0	0	0	0	0	2	0	0	0	0	0	0	0	1	0	0	0	0	1	0	0	0	1	1	0	0	0	0	1	0	0	2	0	0
CgGRAS43	GL19845	0	1	0	0	0	0	0	0	1	4	0	1	0	0	0	0	0	1	0	3	0	1	0	0	0	0	0	1	0	1	0	1	1	0	0	0	0	0	1	0	0	0	1	0	1	1	0	0
CgGRAS44	GL33897	0	0	0	0	0	0	0	0	0	9	0	0	1	0	2	0	0	0	0	0	0	1	0	0	0	0	0	0	0	0	0	0	0	0	0	2	0	0	3	0	0	0	1	1	3	0	0	0
CgGRAS45	GL19848	0	0	0	0	0	0	0	0	1	5	0	1	0	0	0	0	0	1	0	3	0	1	0	0	0	0	0	0	0	0	0	1	1	0	0	1	0	0	3	0	0	0	1	0	3	0	0	0
CgGRAS46	GL18404	0	0	0	0	0	0	0	0	0	1	0	0	1	0	2	0	0	1	0	4	0	0	0	0	0	0	0	0	0	0	0	0	1	0	0	2	0	0	1	0	0	0	1	1	1	2	0	0
CgGRAS47	GL33765	1	0	0	0	0	1	0	0	0	6	0	0	0	0	0	1	2	0	0	1	0	0	0	0	1	0	0	0	0	1	0	0	0	0	0	0	0	0	2	0	0	1	0	0	2	1	0	0
CgGRAS48	GL01700	1	0	0	0	0	1	0	0	0	0	0	1	1	1	2	0	0	0	1	2	0	0	0	1	0	0	0	0	1	0	0	2	1	0	0	1	0	1	0	1	1	0	0	0	0	2	0	0
CgGRAS49	GL25238	0	0	0	0	0	0	0	0	0	2	0	0	1	0	0	0	0	0	0	0	0	0	0	1	0	0	0	1	1	1	0	1	0	0	0	0	0	0	1	1	1	0	0	0	1	3	0	2
CgGRAS50	GL25239	0	0	0	0	0	0	0	0	0	2	0	0	1	0	0	0	0	0	0	0	0	0	0	1	0	0	0	1	1	1	0	1	0	0	0	0	0	0	1	1	1	0	0	0	1	3	0	2
CgGRAS51	GL25237	0	0	0	0	0	0	0	0	0	2	0	0	1	0	0	0	0	0	0	0	0	0	0	1	0	0	0	1	1	1	0	1	0	0	0	0	0	0	1	1	1	0	0	0	1	3	0	2
CgGRAS52	GL04482	0	0	0	0	0	0	0	0	1	1	0	1	0	0	0	0	0	3	0	0	0	0	0	1	0	1	0	0	1	0	0	0	0	0	1	0	0	0	2	0	2	0	5	0	2	0	0	0
CgGRAS53	GL02251	0	0	0	0	0	0	0	0	0	1	0	0	0	0	0	0	0	1	0	0	0	2	0	0	0	1	0	0	0	2	1	0	0	0	0	0	0	0	1	0	0	1	1	0	1	2	0	1
CgGRAS54	GL15330	1	0	0	0	0	1	0	0	0	2	0	0	0	0	3	0	0	1	0	0	0	0	0	1	0	0	0	0	0	0	0	1	0	0	0	0	0	0	2	0	0	2	0	0	2	0	2	1
[truncated: 3 more columns]

## Sheet: Table S6
Table S6 qRT-PCR primers
Gene name	Gene ID		Primers(5' to 3')
CgGRAS5	GL09835	F	CCCCGAACCAGGAGCAGACT
		R	GGCGATACCGGCGTCAAAT
CgGRAS21	GL32247	F	CGACGAATGGATGGACAGT
		R	TCAGGGAAGATTGGAGGTAG
CgGRAS26	GL07291	F	GCCTTTGCTTCCATTTCCA
		R	CGAGGATTTCGCTGCTGTT
CgGRAS31	GL19052	F	ATCCTGCCCATAAATGTCA
		R	CGGCGGTGGTGGTTCTAAT
CgGRAS35	GL21328	F	CGACAATGTTTGATTCGCTAG
		R	TCTCCGTCCTTTCCGTTCC
CgGRAS39	GL17885	F	TCGTGGAGCAAGAATGTAA
		R	ATATGGCAGTGTAGTAATCG
CgGRAS42	GL29522	F	CCGTTTAGTCCACGCCCTTAT
		R	CTACCTTACGCATCGCACC
CgGRAS48	GL01700	F	ATGCCAGATGAAAGTGTAT
		R	TGGTGTTGACATCCTGCTC
CgActin		F	ATTCAGCCTCTAGTTTGCGATAA
		R	CAGCAAATCCAGCCTAACAAATG

## Sheet: Table S7
Table S7 The FPKM value of CgGRAS genes in C.goeringii's leaf
Gene ID	Gene name	Subfamily	value
GL15201	CgGRAS1	LISCL	10.31
GL13215	CgGRAS8		9.57
GL17080	CgGRAS9		9.65
GL09810	CgGRAS25		8.93
GL17885	CgGRAS39	PAT1	43.61
GL07347	CgGRAS37		11.59
GL33442	CgGRAS28		1.83
GL17515	CgGRAS40		9.49
GL01700	CgGRAS48		82.25
GL25237	CgGRAS51		19.29
GL25239	CgGRAS50		19.29
GL25238	CgGRAS49		0
GL31713	CgGRAS3		8.09
GL33957	CgGRAS11		19.56
GL01390	CgGRAS41	SHR	2.78
GL02251	CgGRAS53		1.42
GL16082	CgGRAS30		0.15
GL00053	CgGRAS17		8.23
GL14743	CgGRAS22		13.6
GL00065	CgGRAS18		0
GL33765	CgGRAS47		9.85
GL27444	CgGRAS19		0.35
GL27445	CgGRAS20		0.35
GL17717	CgGRAS10	HAM	14.52
GL09835	CgGRAS5		16.04
GL15330	CgGRAS54		5.45
GL19052	CgGRAS31		33.83
GL13150	CgGRAS23		12.32
GL33897	CgGRAS44		0
GL09308	CgGRAS36		1.47
GL20606	CgGRAS7		0.07
GL32708	CgGRAS14		0
GL14850	CgGRAS13		0
GL32656	CgGRAS15		0.12
GL19845	CgGRAS43		0.24
GL19848	CgGRAS45		0
GL01840	CgGRAS27	SCR	2.73
GL03297	CgGRAS32		7.48
GL25972	CgGRAS34		0.12
GL25973	CgGRAS33		0.12
GL12745	CgGRAS4		1.55
GL07291	CgGRAS26	LAS	10.38
GL34067	CgGRAS24		0.18
GL12430	CgGRAS6	Os19	1.13
GL18404	CgGRAS46		4.34
GL32247	CgGRAS21	SCL4/7	14.92
GL14265	CgGRAS38	SCL3	14.53
GL04482	CgGRAS52		14.02
GL13684	CgGRAS2		6.81
GL12756	CgGRAS16	DELLA	1.33
GL21328	CgGRAS35		31.83
GL29522	CgGRAS42		38.92
GL12468	CgGRAS12		10.47
